# Supplementary material for: White-light activatable organic NIR-II luminescence nanomaterials for imaging-guided surgery
Source: Nat Commun. 2024 Jul 11;15:5832. doi: 10.1038/s41467-024-50202-6 (PMC11239823; doi:10.1038/s41467-024-50202-6)
Supplement: Supplementary file 7 — Source data [file 41467_2024_50202_MOESM7_ESM.xlsx]

## Sheet: Fig. 1
Fig. 1b	Size (nm)	Intensity		Fig. 1c	Wavelength (nm)	ɛ of Y6CT-CHCl3	ɛ of Y6CT-NPs	ɛ of Y6CT-THF			Fig. 1d	Wavelength (nm)	PL intensity of Y6CT-NPs	PL intensity of Y6CT-THF	PL intensity of Y6CT-CHCl3			Fig. 1e						Fig. 1f					Fig. 1g								Fig. 1h
	41.2884	0.0183																Abs (OD)	Integrated PL intensity of Y6CT-NPs	Integrated PL intensity of FY6-NPs	Integrated PL intensity of IR26				Emission peak wavelength (nm)	Brightness ɛ × QY				Intensity 1	Intensity 2	Intensity 3	Mean intensity	error bars			Time (min)	I/I0 of ICG	error bars	I/I0 of Y6CT-NPs	error bars
	42.5052	0.02578			301	0.4008	0.4008	0.4212				700	8.87709	4.85894	-0.26812			0.02	65.3217	20.3485	11.5423			FY6-NPs	1052	3208.8			Y6CT-NPs	205.79	204.68	171.21	193.893	19.6522			0	1.00007	0.00879	1.00002	0.01939
	43.7579	0.03606			302	0.4092	0.4008	0.4272				702	8.90897	5.07778	-0.17059			0.04	123.692	33.5702	12.9846			BNDI-Me NPs	1104	2296			FY6-NPs	43.28	38.33	35.95	39.1867	3.73934			5	0.8177	0.01379	0.99866	0.02094
	45.0475	0.05009			303	0.4176	0.3984	0.4344				704	8.91558	5.40484	0.01227			0.06	173.801	48.336	14.2483			CPTIC NFs	1110	5655			ICG	10.4	9.82	9.17	9.79667	0.61533			10	0.7169	0.01045	0.98801	0.00896
	46.3751	0.06909			304	0.426	0.3984	0.438				706	8.8977	5.85744	0.29293			0.08	219.792	58.7264	15.5434			BMIC-BO-4Cl NPs	1010	2129.7			IR26	8.72	9.37	8.29	8.79333	0.54372			15	0.61357	0.00893	0.96573	0.01888
	47.7418	0.09465			305	0.4332	0.3984	0.4428				708	8.85699	6.45355	0.6844			0.1	266.858	70.9789	16.7733			IR-FFCHP NPs	1038	912.5			IR1048	9.57	9.72	7.48	8.92333	1.25221			20	0.52929	0.01301	0.95537	0.01799
	49.1488	0.12876			306	0.4404	0.396	0.4452				710	8.79593	7.21171	1.20067									L1013 NPs	1013	1376.1											25	0.45225	0.01182	0.94298	0.0234
	50.5972	0.17394			307	0.4464	0.396	0.4452				712	8.71773	8.15083	1.85717									TT3-oCB NPs	1060	952.2											30	0.38741	0.01264	0.93279	0.01851
	52.0884	0.23335			308	0.45	0.3936	0.4464				714	8.62625	9.29007	2.67139									TPE-BBT NPs	955	4410											35	0.32481	0.02216	0.92352	0.01786
	53.6235	0.31089			309	0.4512	0.3936	0.444				716	8.52591	10.6486	3.66338									TTQiT NPs	1102	1439.3											40	0.26556	0.00678	0.91323	0.01832
	55.2038	0.41132			310	0.4512	0.3936	0.4416				718	8.42149	12.2456	4.85634									TA1 NPs	893	17.12
	56.8307	0.54042			311	0.4464	0.3912	0.4368				720	8.31806	14.0994	6.27698									HL3 dots	1125	1088.1
	58.5055	0.70512			312	0.4416	0.3888	0.4344				722	8.22077	16.2281	7.95584									FD-1080 J-aggregate	1370	270
	60.2297	0.91363			313	0.4356	0.3888	0.4296				724	8.13471	18.6481	9.92731									ICG	822	1200
	62.0048	1.17559			314	0.4296	0.3888	0.4248				726	8.0647	21.3747	12.2294									5H5	1069	889.2
	63.8321	1.50219			315	0.4212	0.3864	0.4188				728	8.01513	24.421	14.9033									CX-3	1135	420.7
	65.7133	1.90621			316	0.4152	0.384	0.4164				730	7.98978	27.7974	17.9925									TPA-Et	935	21.24
	67.6499	2.40213			317	0.4068	0.3816	0.4128				732	7.99162	31.5114	21.5415									Y6CT-NPs (850-1400 nm)	1029	13315.1
	69.6436	3.00608			318	0.4008	0.3816	0.4116				734	8.02269	35.5668	25.5945									Y6CT-NPs (1000-1400 nm)	1029	7120.1
	71.6961	3.7358			319	0.3948	0.3792	0.4092				736	8.08395	39.9629	30.1939
	73.809	4.61048			320	0.3912	0.3768	0.408				738	8.1752	44.6947	35.3775
	75.9842	5.65052			321	0.3876	0.3744	0.4068				740	8.29502	49.7517	41.1776
	78.2236	6.87716			322	0.3864	0.372	0.4068				742	8.44079	55.1181	47.6176
	80.5289	8.31207			323	0.3852	0.372	0.4068				744	8.60874	60.7722	54.7109
	82.9021	9.97673			324	0.3864	0.372	0.4068				746	8.79405	66.6867	62.4586
	85.3453	11.8918			325	0.3888	0.372	0.4068				748	8.99106	72.8282	70.8475
	87.8605	14.0761			326	0.3912	0.3696	0.4068				750	9.19344	79.1583	79.8495
	90.4498	16.5463			327	0.3936	0.3672	0.4056				752	9.39453	85.6333	89.4202
	93.1155	19.315			328	0.396	0.3672	0.4032				754	9.58757	92.2049	99.499
	95.8597	22.3908			329	0.3984	0.3672	0.402				756	9.76606	98.8216	110.009
	98.6847	25.7764			330	0.4008	0.3672	0.4008				758	9.92408	105.429	120.858
	101.593	29.4683			331	0.4044	0.3672	0.3984				760	10.0566	111.97	131.941
	104.587	33.4554			332	0.4056	0.3672	0.3948				762	10.1596	118.389	143.141
	107.669	37.7188			333	0.4056	0.3672	0.3924				764	10.2307	124.629	154.33
	110.842	42.2306			334	0.4056	0.3672	0.3864				766	10.2687	130.635	165.377
	114.109	46.9544			335	0.4056	0.3672	0.3816				768	10.2742	136.356	176.146
	117.472	51.8447			336	0.4044	0.3672	0.3756				770	10.2494	141.743	186.503
	120.934	56.8475			337	0.402	0.3672	0.3708				772	10.198	146.754	196.317
	124.498	61.901			338	0.3984	0.3672	0.366				774	10.125	151.351	205.466
	128.167	66.9365			339	0.3948	0.3672	0.3588				776	10.0366	155.502	213.839
	131.944	71.8799			340	0.3888	0.3672	0.3528				778	9.93982	159.182	221.337
	135.833	76.6533			341	0.384	0.3672	0.3468				780	9.84227	162.375	227.88
	139.836	81.177			342	0.3768	0.3648	0.3408				782	9.7517	165.069	233.404
	143.957	85.3719			343	0.3696	0.3624	0.3348				784	9.67575	167.26	237.867
	148.2	89.1611			344	0.3624	0.36	0.3288				786	9.62161	168.952	241.246
	152.567	92.4731			345	0.3564	0.3576	0.324				788	9.59573	170.154	243.539
	157.063	95.2432			346	0.3492	0.3576	0.3192				790	9.60361	170.881	244.765
	161.692	97.4164			347	0.342	0.3552	0.3156				792	9.64968	171.153	244.961
	166.457	98.9485			348	0.3372	0.3552	0.3132				794	9.73717	170.996	244.181
	171.363	99.808			349	0.3312	0.3504	0.3108				796	9.8682	170.439	242.497
	176.413	99.9771			350	0.3264	0.348	0.3084				798	10.0438	169.513	239.993
	181.612	99.4523			351	0.3228	0.3432	0.3048				800	10.2641	168.255	236.763
	186.965	98.2445			352	0.3192	0.3408	0.3024				802	10.5285	166.701	232.909
	192.475	96.3786			353	0.3168	0.336	0.3				804	10.836	164.888	228.54
	198.147	93.8928			354	0.3132	0.3336	0.2988				806	11.1855	162.855	223.766
	203.986	90.837			355	0.3108	0.3312	0.2976				808	11.576	160.641	218.697
	209.998	87.2715			356	0.3084	0.3288	0.2964				810	12.0068	158.285	213.442
	216.187	83.2648			357	0.306	0.3264	0.294				812	12.4781	155.824	208.103
	222.558	78.8914			358	0.3036	0.324	0.2928				814	12.9908	153.295	202.778
	229.117	74.2295			359	0.3	0.3216	0.2916				816	13.547	150.732	197.557
	235.869	69.3589			360	0.2964	0.3216	0.2904				818	14.1498	148.168	192.52
	242.821	64.3588			361	0.2916	0.3168	0.2892				820	14.8036	145.635	187.738
	249.977	59.3051			362	0.2868	0.3168	0.288				822	15.514	143.16	183.272
	257.344	54.2694			363	0.282	0.3144	0.2868				824	16.2878	140.771	179.172
	264.928	49.3171			364	0.2772	0.312	0.2856				826	17.1327	138.491	175.476
	272.736	44.5061			365	0.2724	0.3096	0.2844				828	18.0572	136.339	172.215
	280.773	39.8859			366	0.2688	0.3072	0.2844				830	19.0707	134.334	169.408
	289.048	35.4976			367	0.2652	0.3024	0.282				832	20.1827	132.491	167.064
	297.567	31.3732			368	0.2616	0.3	0.2808				834	21.4032	130.819	165.184
	306.336	27.5357			369	0.2604	0.2976	0.2796				836	22.742	129.329	163.762
	315.364	24.0001			370	0.2592	0.2928	0.2784				838	24.2088	128.023	162.783
	324.658	20.7735			371	0.2568	0.2904	0.2772				840	25.8125	126.905	162.226
	334.226	17.856			372	0.2544	0.2856	0.276				842	27.5616	125.973	162.065
	344.076	15.2419			373	0.252	0.2808	0.2736				844	29.4633	125.222	162.267
	354.216	12.9203			374	0.2508	0.2736	0.2724				846	31.5238	124.646	162.796
	364.655	10.8764			375	0.2484	0.2688	0.27				848	33.7478	124.233	163.614
	375.402	9.09234			376	0.2472	0.2664	0.2688				850	36.1384	123.973	164.678
	386.465	7.54825			377	0.2448	0.2616	0.2676				852	38.697	123.849	165.943
	397.855	6.22294			378	0.2436	0.2568	0.2652				854	41.4233	123.845	167.363
	409.58	5.09477			379	0.2424	0.2544	0.264				856	44.3146	123.943	168.893
	421.651	4.14221			380	0.2424	0.2496	0.2628				858	47.3667	124.122	170.487
	434.077	3.34441			381	0.2412	0.2472	0.2616				860	50.5732	124.362	172.097
	446.87	2.68154			382	0.2412	0.2424	0.2604				862	53.9259	124.642	173.681
	460.039	2.13516			383	0.2412	0.2424	0.2592				864	57.4151	124.939	175.195
	473.597	1.68832			384	0.2412	0.24	0.258				866	61.0297	125.232	176.601
	487.554	1.32574			385	0.24	0.2376	0.2556				868	64.7575	125.501	177.861
	501.923	1.03381			386	0.24	0.2352	0.2544				870	68.586	125.726	178.944
	516.715	0.80057			387	0.24	0.2352	0.252				872	72.5028	125.891	179.821
	531.943	0.61566			388	0.2388	0.2352	0.2496				874	76.4958	125.98	180.47
	547.62	0.47018			389	0.2364	0.2328	0.2472				876	80.5545	125.981	180.872
	563.759	0.35658			390	0.234	0.2328	0.2436				878	84.67	125.885	181.015
	580.373	0.26856			391	0.2328	0.2328	0.24				880	88.8359	125.687	180.894
	597.477	0.20086			392	0.2304	0.2304	0.2352				882	93.0485	125.387	180.509
	615.086	0.14919			393	0.2268	0.2304	0.2316				884	97.3076	124.986	179.867
	633.213	0.11004			394	0.2232	0.2304	0.2268				886	101.616	124.492	178.979
	651.874	0.0806			395	0.2184	0.2304	0.222				888	105.981	123.917	177.865
	671.085	0.05863			396	0.2148	0.2304	0.2184				890	110.411	123.275	176.547
	690.863	0.04235			397	0.21	0.2304	0.2136				892	114.918	122.586	175.054
	711.223	0.03038			398	0.2052	0.2304	0.21				894	119.517	121.871	173.418
	732.183	0.02164			399	0.2016	0.2304	0.2064				896	124.223	121.153	171.675
					400	0.198	0.2304	0.2028				898	129.051	120.456	169.861
					401	0.1932	0.2304	0.2004				900	134.015	119.808	168.015
					402	0.1896	0.2304	0.1968				902	139.124	119.23	166.174
					403	0.186	0.228	0.1944				904	144.387	118.747	164.375
					404	0.1824	0.228	0.1908				906	149.803	118.377	162.65
					405	0.1788	0.228	0.1896				908	155.368	118.135	161.03
					406	0.1764	0.228	0.1872				910	161.067	118.033	159.538
					407	0.174	0.228	0.1848				912	166.879	118.075	158.194
					408	0.1716	0.2256	0.1836				914	172.773	118.261	157.009
					409	0.1692	0.2256	0.1812				916	178.71	118.583	155.989
					410	0.1668	0.2232	0.18				918	184.64	119.027	155.132
					411	0.1656	0.2232	0.1788				920	190.509	119.574	154.429
					412	0.1632	0.2232	0.1764				922	196.256	120.198	153.864
					413	0.162	0.2208	0.1752				924	201.812	120.87	153.417
					414	0.1596	0.2208	0.1728				926	207.11	121.556	153.061
					415	0.1584	0.2184	0.1704				928	212.08	122.219	152.765
					416	0.1572	0.2184	0.1692				930	216.654	122.823	152.496
					417	0.156	0.2184	0.168				932	220.77	123.33	152.219
					418	0.1548	0.216	0.1656				934	224.371	123.705	151.899
					419	0.1536	0.2136	0.1644				936	227.409	123.915	151.504
					420	0.1524	0.2136	0.162				938	229.847	123.931	151.001
					421	0.1512	0.2136	0.1608				940	231.66	123.731	150.364
					422	0.1488	0.2136	0.1584				942	232.837	123.296	149.57
					423	0.1476	0.2112	0.156				944	233.379	122.617	148.603
					424	0.1464	0.2112	0.1548				946	233.301	121.688	147.45
					425	0.1464	0.2088	0.1536				948	232.632	120.513	146.108
					426	0.1452	0.2088	0.1524				950	231.414	119.1	144.577
					427	0.144	0.2088	0.1512				952	229.696	117.463	142.863
					428	0.1428	0.2088	0.15				954	227.54	115.623	140.979
					429	0.1416	0.2088	0.1488				956	225.011	113.602	138.94
					430	0.1416	0.2088	0.1476				958	222.183	111.427	136.766
					431	0.1404	0.2088	0.1476				960	219.127	109.126	134.478
					432	0.1404	0.2064	0.1464				962	215.918	106.728	132.1
					433	0.1392	0.2064	0.1464				964	212.626	104.261	129.654
					434	0.1392	0.2064	0.1464				966	209.318	101.752	127.162
					435	0.1392	0.2064	0.1464				968	206.053	99.2257	124.646
					436	0.1392	0.2064	0.1464				970	202.886	96.703	122.122
					437	0.1392	0.2064	0.1464				972	199.859	94.2024	119.606
					438	0.1392	0.204	0.1476				974	197.01	91.7383	117.11
					439	0.1392	0.204	0.1476				976	194.363	89.3217	114.642
					440	0.1404	0.204	0.1476				978	191.938	86.9599	112.206
					441	0.1416	0.2016	0.1488				980	189.742	84.657	109.806
					442	0.1428	0.2016	0.1488				982	187.776	82.4144	107.441
					443	0.1428	0.2016	0.15				984	186.037	80.2312	105.107
					444	0.144	0.2016	0.15				986	184.512	78.105	102.801
					445	0.1452	0.1992	0.15				988	183.187	76.032	100.517
					446	0.1464	0.1992	0.1512				990	182.044	74.008	98.2503
					447	0.1476	0.1992	0.1512				992	181.061	72.0287	95.996
					448	0.1488	0.1968	0.1524				994	180.217	70.0901	93.7497
					449	0.1488	0.1968	0.1524				996	179.49	68.1887	91.5086
					450	0.15	0.1944	0.1524				998	178.86	66.322	89.2712
					451	0.1512	0.1944	0.1536				1000	178.306	64.4881	87.0374
					452	0.1524	0.192	0.1536				1002	177.809	62.6861	84.8087
					453	0.1524	0.192	0.1536				1004	177.353	60.9158	82.5879
					454	0.1536	0.1896	0.1548				1006	176.921	59.1774	80.3788
					455	0.1548	0.1896	0.1548				1008	176.501	57.4718	78.1861
					456	0.156	0.1872	0.1536				1010	176.081	55.7998	76.0147
					457	0.156	0.1872	0.1548				1012	175.65	54.1622	73.8693
					458	0.1572	0.1872	0.1536				1014	175.199	52.5597	71.7544
					459	0.1572	0.1872	0.1548				1016	174.719	50.9924	69.6736
					460	0.1584	0.1848	0.1536				1018	174.203	49.4602	67.6296
					461	0.1584	0.1848	0.1536				1020	173.645	47.9624	65.6236
					462	0.1584	0.1848	0.1536				1022	173.038	46.4979	63.6559
					463	0.1596	0.1848	0.1536				1024	172.376	45.0653	61.7251
					464	0.1596	0.1824	0.1524				1026	171.654	43.663	59.8292
					465	0.1596	0.1824	0.1524				1028	170.868	42.2893	57.9648
					466	0.1596	0.1824	0.1512				1030	170.012	40.9427	56.1283
					467	0.1596	0.1824	0.1512				1032	169.082	39.622	54.3155
					468	0.1596	0.1824	0.15				1034	168.074	38.3264	52.5227
					469	0.1596	0.1824	0.1488				1036	166.985	37.0557	50.7463
					470	0.1596	0.1824	0.1488				1038	165.811	35.8103	48.9838
					471	0.1596	0.1824	0.1476				1040	164.55	34.591	47.2337
					472	0.1596	0.1824	0.1464				1042	163.199	33.3996	45.4958
					473	0.1584	0.1824	0.1452				1044	161.756	32.2379	43.7713
					474	0.1584	0.1824	0.144				1046	160.219	31.1083	42.063
					475	0.1572	0.1824	0.1428				1048	158.587	30.0132	40.375
					476	0.1572	0.1824	0.1416				1050	156.859	28.955	38.7125
					477	0.156	0.1824	0.1404				1052	155.034	27.9358	37.0819
					478	0.156	0.1824	0.1404				1054	153.112	26.9572	35.4901
					479	0.1548	0.1824	0.1392				1056	151.093	26.0202	33.9444
					480	0.1536	0.1824	0.138				1058	148.978	25.125	32.4518
					481	0.1524	0.1824	0.1356				1060	146.769	24.2711	31.019
					482	0.1512	0.1824	0.1356				1062	144.469	23.457	29.652
					483	0.15	0.1824	0.1344				1064	142.083	22.6804	28.3556
					484	0.1488	0.1824	0.1332				1066	139.615	21.9384	27.1331
					485	0.1464	0.1824	0.132				1068	137.071	21.2273	25.9868
					486	0.1452	0.1824	0.1308				1070	134.461	20.5433	24.9171
					487	0.144	0.1824	0.1296				1072	131.792	19.8822	23.9231
					488	0.1416	0.1824	0.1284				1074	129.077	19.24	23.0026
					489	0.1404	0.1824	0.1284				1076	126.325	18.613	22.1522
					490	0.1392	0.1824	0.1272				1078	123.55	17.9981	21.3678
					491	0.1368	0.1824	0.1272				1080	120.764	17.3927	20.6444
					492	0.1356	0.1824	0.126				1082	117.98	16.7954	19.9772
					493	0.1344	0.18	0.126				1084	115.21	16.2053	19.3609
					494	0.132	0.18	0.1248				1086	112.467	15.623	18.7911
					495	0.1308	0.18	0.1248				1088	109.76	15.0497	18.2635
					496	0.1296	0.18	0.1248				1090	107.098	14.4875	17.7746
					497	0.1284	0.18	0.1248				1092	104.487	13.9395	17.3215
					498	0.1272	0.18	0.1248				1094	101.932	13.409	16.9025
					499	0.1248	0.18	0.126				1096	99.4331	12.8998	16.5159
					500	0.1248	0.18	0.126				1098	96.9901	12.4158	16.161
					501	0.1236	0.18	0.126				1100	94.5989	11.9604	15.8371
					502	0.1224	0.18	0.1272				1102	92.253	11.5371	15.5435
					503	0.1212	0.18	0.1284				1104	89.9444	11.1481	15.2793
					504	0.12	0.18	0.1296				1106	87.6629	10.7952	15.043
					505	0.1188	0.1776	0.1308				1108	85.3977	10.479	14.8326
					506	0.1176	0.1776	0.132				1110	83.1375	10.1991	14.6447
					507	0.1164	0.1776	0.1332				1112	80.8712	9.95371	14.4752
					508	0.1164	0.1776	0.1356				1114	78.5889	9.74013	14.3188
					509	0.1152	0.1776	0.1368				1116	76.2821	9.5545	14.1693
					510	0.114	0.1776	0.1392				1118	73.9449	9.39204	14.0196
					511	0.114	0.1776	0.1416				1120	71.5739	9.2472	13.8621
					512	0.1128	0.1752	0.144				1122	69.1691	9.11384	13.6891
					513	0.1128	0.1752	0.1476				1124	66.7336	8.98554	13.4928
					514	0.1128	0.1752	0.1512				1126	64.2742	8.85575	13.2664
					515	0.1128	0.1752	0.1536				1128	61.8006	8.71811	13.0038
					516	0.1128	0.1752	0.1572				1130	59.3259	8.56665	12.7004
					517	0.1128	0.1752	0.1608				1132	56.8652	8.39602	12.3537
					518	0.114	0.1752	0.1644				1134	54.4359	8.2017	11.9628
					519	0.114	0.1752	0.168				1136	52.0563	7.98012	11.5293
					520	0.1152	0.1752	0.1716				1138	49.7451	7.7288	11.0569
					521	0.1164	0.1752	0.1752				1140	47.5204	7.44642	10.5516
					522	0.1176	0.1752	0.1788				1142	45.3991	7.13282	10.0213
					523	0.1188	0.1752	0.1836				1144	43.3961	6.78903	9.47554
					524	0.1212	0.1752	0.1872				1146	41.5232	6.41716	8.92513
					525	0.1236	0.1776	0.1908				1148	39.7892	6.02033	8.38154
					526	0.126	0.1776	0.1956				1150	38.1992	5.60256	7.85645
					527	0.1284	0.1776	0.1992				1152	36.7541	5.16859	7.3611
					528	0.132	0.1776	0.2028				1154	35.4513	4.72371	6.90579
					529	0.1344	0.18	0.2076				1156	34.2843	4.2736	6.49933
					530	0.138	0.18	0.2112				1158	33.2431	3.82413	6.14861
					531	0.1428	0.18	0.2148				1160	32.3151	3.38119	5.85827
					532	0.1464	0.1824	0.2184				1162	31.4854	2.9505	5.63047
					533	0.1512	0.1824	0.222				1164	30.7376	2.53745	5.46485
					534	0.1548	0.1848	0.2268				1166	30.055	2.14696	5.3585
					535	0.1596	0.1848	0.2304				1168	29.4208	1.78336	5.30621
					536	0.1644	0.1872	0.234				1170	28.8192	1.45026	5.30072
					537	0.1692	0.1872	0.2376				1172	28.2363	1.1505	5.33317
					538	0.174	0.1896	0.2424				1174	27.6605	0.88609	5.39347
					539	0.1788	0.1896	0.246				1176	27.0827	0.65817	5.47093
					540	0.1824	0.192	0.2508				1178	26.4971	0.46701	5.55469
					541	0.1872	0.192	0.2556				1180	25.901	0.31205	5.63427
					542	0.1908	0.1944	0.2604				1182	25.2947	0.19192	5.70004
					543	0.1944	0.1944	0.2652				1184	24.6814	0.10455	5.74359
					544	0.198	0.1968	0.2712				1186	24.0667	0.04718	5.75808
					545	0.2016	0.1992	0.2772				1188	23.4581	0.01655	5.73843
					546	0.2052	0.1992	0.2832				1190	22.8645	0.00896	5.68142
					547	0.2076	0.2016	0.2892				1192	22.2951	0.02041	5.58571
					548	0.2112	0.204	0.2964				1194	21.7592	0.04676	5.45172
					549	0.2136	0.2064	0.3036				1196	21.2651	0.08381	5.28149
					550	0.216	0.2064	0.312				1198	20.8199	0.12748	5.07841
					551	0.2184	0.2088	0.3204				1200	20.4286	0.17393	4.8469
					552	0.2208	0.2112	0.3288				1202	20.0939	0.21966	4.59214
					553	0.2232	0.2136	0.3384				1204	19.816	0.26162	4.3197
					554	0.2256	0.216	0.348				1206	19.5922	0.2973	4.03525
					555	0.2292	0.2184	0.3576				1208	19.4175	0.32478	3.74426
					556	0.2316	0.2208	0.3684				1210	19.2843	0.34278	3.45177
					557	0.2352	0.2208	0.378				1212	19.1833	0.35066	3.16218
					558	0.2376	0.2232	0.3888				1214	19.1034	0.34843	2.87916
					559	0.2424	0.2256	0.3996				1216	19.0327	0.33667	2.60554
					560	0.246	0.228	0.4104				1218	18.959	0.31654	2.34332
					561	0.2508	0.2304	0.4212				1220	18.8702	0.2896	2.09368
					562	0.2568	0.2352	0.432				1222	18.7554	0.25781	1.85707
					563	0.2628	0.2376	0.4428				1224	18.6049	0.22335	1.63329
					564	0.27	0.24	0.4536				1226	18.4111	0.18855	1.42165
					565	0.2784	0.2424	0.4644				1228	18.1685	0.15573	1.22106
					566	0.2868	0.2448	0.474				1230	17.8741	0.12713	1.0302
					567	0.2964	0.2496	0.4836				1232	17.5277	0.10477	0.84763
					568	0.306	0.252	0.492				1234	17.1315	0.09037	0.6719
					569	0.3168	0.2544	0.5004				1236	16.6901	0.0853	0.50167
					570	0.3288	0.2592	0.5088				1238	16.2101	0.09047	0.33581
					571	0.3408	0.2616	0.516				1240	15.7001	0.10638	0.17344
					572	0.3552	0.2664	0.522				1242	15.1696	0.13303	0.01398
					573	0.3684	0.2712	0.5268				1244	14.6293	0.17001	-0.14278
					574	0.3828	0.2736	0.5316				1246	14.0896	0.21645	-0.29667
					575	0.3972	0.2784	0.534				1248	13.5611	0.27115	-0.44717
					576	0.4116	0.2808	0.5364				1250	13.0533	0.33257	-0.59336
					577	0.4272	0.2856	0.5376				1252	12.5748	0.39897	-0.73396
					578	0.4416	0.2904	0.5388				1254	12.1325	0.46842	-0.86739
					579	0.4572	0.2928	0.5388				1256	11.7316	0.53891	-0.9918
					580	0.4716	0.2976	0.5376				1258	11.3751	0.60842	-1.10514
					581	0.486	0.3024	0.5352				1260	11.0645	0.675	-1.20525
					582	0.4992	0.3072	0.5328				1262	10.7988	0.73679	-1.28998
					583	0.5124	0.312	0.5292				1264	10.5755	0.7921	-1.3573
					584	0.5244	0.3168	0.5244				1266	10.3903	0.83944	-1.40541
					585	0.5352	0.3216	0.5208				1268	10.2374	0.87758	-1.43293
					586	0.5448	0.3264	0.5148				1270	10.1102	0.90552	-1.43899
					587	0.5532	0.3312	0.51				1272	10.0012	0.92256	-1.42338
					588	0.5604	0.336	0.504				1274	9.90248	0.92826	-1.38666
					589	0.5664	0.3408	0.498				1276	9.80631	0.9225	-1.33026
					590	0.5688	0.3456	0.4908				1278	9.70515	0.90543	-1.25649
					591	0.5712	0.3504	0.4848				1280	9.59214	0.87752	-1.16855
					592	0.5712	0.3576	0.4788				1282	9.46134	0.83953	-1.0705
					593	0.5688	0.3624	0.4716				1284	9.30794	0.79249	-0.96715
					594	0.5664	0.3696	0.4656				1286	9.12842	0.73773	-0.86389
					595	0.5604	0.3744	0.4596				1288	8.92064	0.67684	-0.76649
					596	0.5544	0.3792	0.4548				1290	8.68388	0.61165	-0.68085
					597	0.546	0.3864	0.4488				1292	8.41884	0.54419	-0.61275
					598	0.5364	0.3912	0.444				1294	8.12753	0.47665	-0.56753
					599	0.5256	0.3984	0.4392				1296	7.81313	0.41133	-0.54982
					600	0.5148	0.4032	0.4356				1298	7.47986	0.35058	-0.56327
					601	0.5028	0.4104	0.432				1300	7.13272	0.29667	-0.61031
					602	0.4896	0.4176	0.4296				1302	6.77725	0.25177	-0.692
					603	0.4776	0.4224	0.4284				1304	6.41929	0.21781	-0.80784
					604	0.4656	0.4296	0.426				1306	6.06471	0.1964	-0.95584
					605	0.4524	0.4368	0.426				1308	5.71915	0.18873	-1.13244
					606	0.4404	0.444	0.426				1310	5.38773	0.19554	-1.3327
					607	0.4272	0.4488	0.4272				1312	5.0749	0.21696	-1.55049
					608	0.4164	0.456	0.4284				1314	4.78419	0.25259	-1.77866
					609	0.4056	0.4632	0.4308				1316	4.5181	0.30137	-2.00942
					610	0.3948	0.4704	0.4332				1318	4.27801	0.3617	-2.23466
					611	0.3852	0.4776	0.4368				1320	4.06413	0.43139	-2.44623
					612	0.3768	0.4848	0.4416				1322	3.87551	0.50781	-2.63636
					613	0.3696	0.4896	0.4464				1324	3.71013	0.58799	-2.7979
					614	0.3624	0.4968	0.4524				1326	3.56505	0.6687	-2.92465
					615	0.3564	0.504	0.4596				1328	3.43655	0.74663	-3.01152
					616	0.3504	0.5112	0.4668				1330	3.32038	0.81857	-3.05473
					617	0.3468	0.5184	0.474				1332	3.21196	0.88152	-3.05189
					618	0.3444	0.5256	0.4824				1334	3.10671	0.93284	-3.00199
					619	0.342	0.5328	0.4908				1336	3.00025	0.97041	-2.90541
					620	0.3408	0.54	0.5004				1338	2.8887	0.99269	-2.76378
					621	0.3396	0.5472	0.51				1340	2.76885	0.99879	-2.57988
					622	0.3396	0.5544	0.5196				1342	2.63842	0.98848	-2.35749
					623	0.3408	0.5616	0.5304				1344	2.49613	0.9622	-2.10116
					624	0.342	0.5664	0.5412				1346	2.34183	0.92096	-1.81612
					625	0.3456	0.5736	0.5532				1348	2.17651	0.86626	-1.50801
					626	0.3492	0.5808	0.564				1350	2.00222	0.79993	-1.18284
					627	0.3528	0.5856	0.576				1352	1.82202	0.72404	-0.84675
					628	0.3576	0.5928	0.588				1354	1.6398	0.64065	-0.506
					629	0.3624	0.6	0.6				1356	1.46005	0.55174	-0.1668
					630	0.3696	0.6072	0.612				1358	1.28768	0.45898	0.16471
					631	0.3756	0.612	0.624				1360	1.12769	0.36367	0.48258
					632	0.384	0.6168	0.636				1362	0.98497	0.26661	0.78108
					633	0.3924	0.624	0.648				1364	0.86397	0.16809	1.05482
					634	0.4008	0.6288	0.66				1366	0.76855	0.06789	1.29883
					635	0.4104	0.6336	0.672				1368	0.7017	-0.03469	1.50868
					636	0.4212	0.6384	0.6828				1370	0.66545	-0.14067	1.68063
					637	0.432	0.6456	0.6948				1372	0.6607	-0.2513	1.81177
					638	0.444	0.6504	0.7068				1374	0.68723	-0.36783	1.90019
					639	0.456	0.6528	0.7176				1376	0.74367	-0.49131	1.94515
					640	0.4692	0.6576	0.7284				1378	0.8276	-0.62237	1.94723
					641	0.4824	0.6624	0.738				1380	0.93561	-0.76096	1.90841
					642	0.4956	0.6672	0.7476				1382	1.06349	-0.90617	1.83221
					643	0.5088	0.6696	0.7572				1384	1.2064	-1.05602	1.72367
					644	0.5232	0.6744	0.7668				1386	1.35908	-1.20725	1.58935
					645	0.5376	0.6768	0.7752				1388	1.51607	-1.35526	1.4372
					646	0.5532	0.6792	0.7836				1390	1.67188	-1.49397	1.27647
					647	0.5676	0.6816	0.792				1392	1.82125	-1.6158	1.11742
					648	0.582	0.684	0.7992				1394	1.95932	-1.71167	0.97119
					649	0.5976	0.6864	0.8076				1396	2.08175	-1.77102	0.84945
					650	0.612	0.6888	0.8148				1398	2.18492	-1.78189	0.76424
					651	0.6264	0.6912	0.822				1400	2.266	-1.73101	0.72775
					652	0.6408	0.6936	0.8292
					653	0.6552	0.696	0.8352
					654	0.6696	0.696	0.8424
					655	0.684	0.6984	0.8484
					656	0.6972	0.6984	0.8556
					657	0.7104	0.7008	0.8616
					658	0.7236	0.7008	0.8688
					659	0.7344	0.7008	0.8748
					660	0.7464	0.7008	0.882
					661	0.756	0.7032	0.8904
					662	0.7668	0.7032	0.8976
					663	0.7752	0.7032	0.906
					664	0.7836	0.7032	0.9144
					665	0.7908	0.7032	0.9228
					666	0.798	0.7032	0.9324
					667	0.804	0.7032	0.942
					668	0.8088	0.7032	0.9516
					669	0.8148	0.7032	0.9624
					670	0.8184	0.7032	0.9744
					671	0.8232	0.7032	0.9864
					672	0.8256	0.7032	0.9984
					673	0.8292	0.7032	1.0116
					674	0.8316	0.7032	1.0248
					675	0.834	0.7032	1.0392
					676	0.8364	0.7056	1.0548
					677	0.8376	0.7056	1.0704
					678	0.84	0.708	1.0872
					679	0.8424	0.708	1.1052
					680	0.8448	0.7104	1.1232
					681	0.8484	0.7104	1.1412
					682	0.8508	0.7104	1.1592
					683	0.8556	0.7128	1.1772
					684	0.8592	0.7128	1.1964
					685	0.864	0.7152	1.2156
					686	0.87	0.7176	1.2348
					687	0.8772	0.72	1.254
					688	0.8844	0.72	1.2732
					689	0.894	0.7224	1.2924
					690	0.9036	0.7248	1.3104
					691	0.9144	0.7272	1.3296
					692	0.9252	0.7296	1.3488
					693	0.9384	0.732	1.3668
					694	0.9516	0.7344	1.3836
					695	0.9672	0.7344	1.3992
					696	0.9852	0.7368	1.4148
					697	1.0032	0.7392	1.4304
					698	1.0224	0.7416	1.4448
					699	1.0428	0.7464	1.458
					700	1.0644	0.7488	1.4724
					701	1.0872	0.7512	1.4844
					702	1.1112	0.7536	1.4928
					703	1.1352	0.756	1.5012
					704	1.1616	0.756	1.5072
					705	1.1868	0.7584	1.5132
					706	1.2144	0.7608	1.518
					707	1.242	0.7632	1.5204
					708	1.2708	0.7656	1.5216
					709	1.2984	0.768	1.5204
					710	1.3272	0.7704	1.5192
					711	1.3548	0.7704	1.5156
					712	1.3836	0.7728	1.5108
					713	1.4124	0.7752	1.5036
					714	1.44	0.7752	1.4964
					715	1.47	0.7752	1.4868
					716	1.4988	0.7776	1.476
					717	1.5276	0.78	1.4616
					718	1.554	0.78	1.446
					719	1.5792	0.7824	1.4316
					720	1.6032	0.7824	1.416
					721	1.6272	0.7824	1.3968
					722	1.6488	0.7824	1.3764
					723	1.6704	0.7848	1.3548
					724	1.6896	0.7848	1.332
					725	1.7064	0.7848	1.308
					726	1.7208	0.7848	1.284
					727	1.7328	0.7848	1.2576
					728	1.7412	0.7848	1.2312
					729	1.7496	0.7872	1.2024
					730	1.7568	0.7848	1.1736
					731	1.7616	0.7848	1.1448
					732	1.7616	0.7848	1.116
					733	1.7592	0.7848	1.086
					734	1.7556	0.7848	1.0548
					735	1.7496	0.7848	1.0236
					736	1.7424	0.7824	0.9924
					737	1.7316	0.7824	0.9624
					738	1.716	0.7824	0.9312
					739	1.6992	0.7824	0.9
					740	1.6812	0.7824	0.87
					741	1.6632	0.7824	0.8388
					742	1.6392	0.7824	0.8076
					743	1.6152	0.7824	0.7764
					744	1.5852	0.7824	0.7464
					745	1.5552	0.7824	0.7164
					746	1.5228	0.7848	0.6864
					747	1.488	0.7824	0.6564
					748	1.4544	0.7824	0.6288
					749	1.4172	0.7824	0.6024
					750	1.3824	0.7824	0.5748
					751	1.3416	0.7824	0.5484
					752	1.3032	0.7824	0.522
					753	1.26	0.7848	0.498
					754	1.2168	0.7848	0.474
					755	1.1748	0.7848	0.4512
					756	1.1316	0.7848	0.4284
					757	1.0896	0.7872	0.4068
					758	1.0464	0.7872	0.3864
					759	1.0032	0.7872	0.366
					760	0.9588	0.7896	0.3444
					761	0.9144	0.792	0.3252
					762	0.8724	0.7944	0.3072
					763	0.8292	0.7944	0.2892
					764	0.7884	0.7968	0.2724
					765	0.7476	0.7968	0.2556
					766	0.7068	0.7992	0.2412
					767	0.6684	0.8016	0.2268
					768	0.63	0.8016	0.2136
					769	0.5952	0.8016	0.2004
					770	0.5604	0.8016	0.1872
					771	0.5268	0.804	0.1752
					772	0.4944	0.8064	0.1644
					773	0.4632	0.8064	0.1536
					774	0.4332	0.8088	0.144
					775	0.4044	0.8112	0.1356
					776	0.378	0.8136	0.126
					777	0.3528	0.816	0.1176
					778	0.3276	0.816	0.1104
					779	0.3048	0.8184	0.102
					780	0.2832	0.8208	0.096
					781	0.2628	0.8208	0.0888
					782	0.2436	0.8184	0.0828
					783	0.2244	0.8208	0.0768
					784	0.2076	0.8256	0.0708
					785	0.192	0.828	0.066
					786	0.1776	0.8256	0.0612
					787	0.1632	0.8232	0.0564
					788	0.1512	0.8232	0.0528
					789	0.1404	0.8256	0.0492
					790	0.1296	0.828	0.0456
					791	0.1188	0.8304	0.0432
					792	0.1092	0.8304	0.0408
					793	0.1008	0.8304	0.0384
					794	0.0912	0.828	0.0348
					795	0.0828	0.8304	0.0312
					796	0.0756	0.828	0.0288
					797	0.0696	0.8256	0.0276
					798	0.0648	0.8256	0.0264
					799	0.06	0.8256	0.024
					800	0.0552	0.8232	0.0228
					801	0.0504	0.8208	0.0216
					802	0.0468	0.8208	0.0192
					803	0.042	0.8184	0.018
					804	0.0384	0.8184	0.0168
					805	0.0348	0.8184	0.0156
					806	0.0324	0.816	0.0144
					807	0.0288	0.8136	0.012
					808	0.0276	0.8112	0.0108
					809	0.024	0.8088	0.0096
					810	0.0228	0.8088	0.0096
					811	0.0228	0.8088	0.0096
					812	0.0216	0.8064	0.0084
					813	0.0192	0.804	0.0084
					814	0.0168	0.7992	0.0084
					815	0.0144	0.7944	0.0072
					816	0.0144	0.7896	0.0072
					817	0.0132	0.7872	0.0048
					818	0.012	0.7824	0.0048
					819	0.0096	0.7824	0.0036
					820	0.0096	0.78	0.0024
					821	0.0096	0.7752	0.0036
					822	0.0096	0.7704	0.0036
					823	0.0084	0.7656	0.0036
					824	0.0084	0.756	0.0036
					825	0.0084	0.7512	0.0036
					826	0.0072	0.7464	0.0024
					827	0.0072	0.7416	0.0024
					828	0.0072	0.7344	0.0036
					829	0.0072	0.7296	0.0036
					830	0.0072	0.7224	0.0024
					831	0.006	0.7176	0.0024
					832	0.006	0.7104	0.0024
					833	0.0048	0.7032	0.0024
					834	0.0048	0.696	0.0024
					835	0.0048	0.6864	0.0012
					836	0.0048	0.6768	0.0024
					837	0.0036	0.6672	0.0024
					838	0.0036	0.6576	0.0024
					839	0.0036	0.648	0.0012
					840	0.0036	0.6384	0.0012
					841	0.0024	0.6264	0.0012
					842	0.0036	0.6168	0.0012
					843	0.0024	0.6048	0.0012
					844	0.0036	0.5952	0.0012
					845	0.0024	0.5832	0.0012
					846	0.0036	0.5712	0.0012
					847	0.0024	0.5592	0.0012
					848	0.0024	0.5472	0.0012
					849	0.0024	0.5352	0.0012
					850	0.0024	0.5232	0.0012
					851	0.0024	0.5112	0.0012
					852	0.0024	0.4992	0.0012
					853	0.0012	0.4848	0.0012
					854	0.0024	0.4728	0.0012
					855	0.0012	0.4608	0.0012
					856	0.0024	0.4488	0.0012
					857	0.0012	0.4344	0
					858	0.0024	0.4224	0.0012
					859	0.0024	0.4104	0.0012
					860	0.0024	0.3984	0.0012
					861	0.0012	0.3864	0.0012
					862	0.0012	0.3744	0.0012
					863	0.0012	0.3624	0.0012
					864	0.0012	0.3504	0.0012
					865	0.0012	0.3384	0.0012
					866	0.0012	0.3264	0.0012
					867	0.0012	0.3168	0
					868	0.0024	0.3048	0.0012
					869	0.0012	0.2952	0.0012
					870	0.0012	0.2856	0.0012
					871	0.0012	0.276	0.0012
					872	0.0012	0.2664	0.0012
					873	0.0012	0.2568	0.0012
					874	0.0012	0.2472	0.0012
					875	0	0.24	0.0012
					876	0.0012	0.2328	0.0012
					877	0.0012	0.2232	0.0012
					878	0.0012	0.216	0.0012
					879	0.0012	0.2088	0
					880	0.0012	0.2016	0.0012
					881	0.0012	0.1944	0.0012
					882	0.0012	0.1872	0.0012
					883	0.0012	0.18	0
					884	0.0012	0.1752	0
					885	0.0012	0.168	0.0012
					886	0.0012	0.1632	0.0012
					887	0.0012	0.156	0
					888	0.0012	0.1512	0
					889	0.0012	0.1464	0
					890	0.0012	0.1416	0.0012
					891	0.0012	0.1368	0.0012
					892	0.0012	0.132	0.0012
					893	0.0012	0.1296	0.0012
					894	0.0012	0.1248	0.0012
					895	0.0012	0.1224	0
					896	0.0012	0.1176	0
					897	0.0012	0.1128	0
					898	0.0012	0.1104	0
					899	0.0012	0.108	0.0012
					900	0.0012	0.1032	0.0012
					901	0.0012	0.1008	0.0012
					902	0.0012	0.0984	0.0012
					903	0.0012	0.0936	0.0012
					904	0.0012	0.0912	0.0012
					905	0.0012	0.0888	0.0012
					906	0.0012	0.0864	0.0012
					907	0.0012	0.084	0.0012
					908	0.0012	0.0816	0.0012
					909	0.0012	0.0792	0.0012
					910	0.0012	0.0768	0.0012
					911	0.0012	0.0744	0.0012
					912	0.0012	0.0744	0.0012
					913	0.0012	0.072	0.0012
					914	0.0012	0.0696	0.0012
					915	0.0012	0.0672	0.0012
					916	0.0012	0.0648	0.0012
					917	0.0012	0.0648	0.0012
					918	0.0012	0.0624	0.0012
					919	0.0012	0.06	0.0012
					920	0.0012	0.06	0.0012
					921	0.0012	0.0576	0.0012
					922	0.0012	0.0576	0.0012
					923	0	0.0552	0.0012
					924	0.0012	0.0552	0.0012
					925	0.0012	0.0528	0.0012
					926	0.0012	0.0528	0.0012
					927	0.0012	0.0504	0.0012
					928	0.0012	0.0504	0.0012
					929	0.0012	0.048	0.0012
					930	0.0012	0.048	0.0012
					931	0.0012	0.048	0.0012
					932	0.0012	0.0456	0.0012
					933	0.0012	0.0456	0.0012
					934	0.0012	0.0432	0.0012
					935	0.0012	0.0432	0.0012
					936	0.0012	0.0432	0.0012
					937	0.0012	0.0408	0.0012
					938	0.0012	0.0408	0.0012
					939	0.0012	0.0408	0.0012
					940	0.0012	0.0408	0.0012
					941	0.0012	0.0408	0.0012
					942	0.0012	0.0384	0.0012
					943	0	0.0384	0.0012
					944	0.0012	0.0384	0.0012
					945	0.0012	0.0384	0.0012
					946	0.0012	0.036	0.0012
					947	0.0012	0.036	0.0012
					948	0.0012	0.036	0.0012
					949	0.0012	0.036	0.0012
					950	0.0012	0.036	0.0012
					951	0	0.036	0.0012
					952	0.0012	0.036	0.0012
					953	0.0012	0.036	0.0012
					954	0.0012	0.0336	0.0012
					955	0.0012	0.0336	0.0012
					956	0.0012	0.0336	0.0012
					957	0.0012	0.0336	0.0012
					958	0.0012	0.0336	0.0012
					959	0.0012	0.0336	0.0012
					960	0.0012	0.0336	0.0012
					961	0.0012	0.0336	0.0012
					962	0.0012	0.0336	0.0012
					963	0.0012	0.0336	0.0012
					964	0.0012	0.0312	0.0012
					965	0.0012	0.0312	0.0012
					966	0.0012	0.0312	0.0012
					967	0.0012	0.0312	0.0012
					968	0.0012	0.0312	0.0012
					969	0.0012	0.0312	0.0012
					970	0.0012	0.0288	0.0012
					971	0.0012	0.0288	0.0012
					972	0.0012	0.0288	0.0012
					973	0.0012	0.0288	0.0012
					974	0	0.0288	0.0012
					975	0	0.0288	0.0012
					976	0.0012	0.0288	0.0012
					977	0.0012	0.0288	0.0012
					978	0.0012	0.0264	0.0012
					979	0.0012	0.0264	0.0012
					980	0.0012	0.0264	0.0012
					981	0.0012	0.0264	0.0012
					982	0.0012	0.024	0.0012
					983	0.0012	0.024	0.0012
					984	0.0012	0.024	0.0012
					985	0.0012	0.024	0.0012
					986	0.0012	0.024	0.0012
					987	0.0012	0.024	0.0012
					988	0.0012	0.024	0.0012
					989	0.0012	0.024	0.0012
					990	0.0012	0.0216	0.0012
					991	0.0012	0.0216	0.0012
					992	0.0012	0.0216	0.0012
					993	0.0012	0.0216	0.0012
					994	0.0012	0.0216	0.0012
					995	0.0012	0.0216	0.0012
					996	0.0012	0.0216	0.0012
					997	0.0012	0.0192	0.0012
					998	0.0012	0.0192	0.0012
					999	0.0012	0.0192	0.0012
					1000	0.0012	0.0192	0.0012
					1001	0.0012	0.0192	0.0012
					1002	0	0.0192	0.0012
					1003	0.0012	0.0192	0.0012
					1004	0	0.0192	0.0012
					1005	0.0012	0.0192	0.0012
					1006	0.0012	0.0168	0.0012
					1007	0.0012	0.0168	0.0012
					1008	0.0012	0.0168	0.0012
					1009	0.0012	0.0168	0.0012
					1010	0	0.0168	0.0012
					1011	0.0012	0.0168	0.0012
					1012	0	0.0168	0.0012
					1013	0	0.0168	0.0012
					1014	0	0.0168	0.0012
					1015	0	0.0168	0.0012
					1016	0	0.0168	0.0012
					1017	0.0012	0.0168	0.0012
					1018	0	0.0168	0.0012
					1019	0.0012	0.0168	0.0012
					1020	0.0012	0.0144	0.0012
					1021	0.0012	0.0144	0.0012
					1022	0.0012	0.0144	0.0012
					1023	0.0012	0.0144	0.0012
					1024	0.0012	0.0144	0.0012
					1025	0.0012	0.0144	0.0012
					1026	0.0012	0.0144	0.0012
					1027	0.0012	0.0144	0.0012
					1028	0.0012	0.0144	0.0012
					1029	0.0012	0.0144	0.0012
					1030	0.0012	0.0144	0.0012
					1031	0.0012	0.0144	0.0012
					1032	0.0012	0.0144	0.0012
					1033	0.0012	0.0144	0.0012
					1034	0.0012	0.0144	0.0012
					1035	0.0012	0.0144	0.0012
					1036	0.0012	0.0144	0.0012
					1037	0.0012	0.0144	0.0012
					1038	0.0012	0.0144	0.0012
					1039	0.0012	0.012	0.0012
					1040	0.0012	0.0144	0.0012
					1041	0.0012	0.0144	0.0012
					1042	0	0.0144	0.0012
					1043	0.0012	0.0144	0.0012
					1044	0	0.0144	0.0012
					1045	0.0012	0.0144	0.0012
					1046	0	0.0144	0.0012
					1047	0	0.0144	0.0012
					1048	0	0.0144	0.0012
					1049	0.0012	0.0144	0.0012
					1050	0.0012	0.0144	0.0012
					1051	0.0012	0.012	0
					1052	0.0012	0.012	0
					1053	0.0012	0.012	0
					1054	0	0.012	0
					1055	0.0012	0.012	0.0012
					1056	0.0012	0.012	0.0012
					1057	0.0012	0.012	0.0012
					1058	0	0.012	0.0012
					1059	0	0.012	0.0012
					1060	0	0.012	0.0012
					1061	0.0012	0.012	0.0012
					1062	0	0.012	0.0012
					1063	0.0012	0.012	0.0012
					1064	0	0.012	0.0012
					1065	0.0012	0.012	0.0012
					1066	0.0012	0.012	0.0012
					1067	0.0012	0.012	0.0012
					1068	0	0.012	0.0012
					1069	0.0012	0.012	0
					1070	0	0.012	0.0012
					1071	0.0012	0.012	0.0012
					1072	0	0.012	0.0012
					1073	0	0.012	0.0012
					1074	0	0.012	0.0012
					1075	0	0.012	0.0012
					1076	0	0.012	0.0012
					1077	0.0012	0.012	0.0012
					1078	0.0012	0.012	0.0012
					1079	0.0012	0.012	0.0012
					1080	0	0.012	0.0012
					1081	0	0.012	0.0012
					1082	0	0.012	0.0012
					1083	0.0012	0.012	0.0012
					1084	0.0012	0.012	0.0012
					1085	0	0.012	0.0012
					1086	0	0.012	0.0012
					1087	0	0.012	0.0012
					1088	0	0.012	0.0012
					1089	0	0.012	0.0012
					1090	0	0.012	0.0012
					1091	0	0.012	0
					1092	0	0.012	0.0012
					1093	0.0012	0.012	0
					1094	0	0.0096	0.0012
					1095	0.0012	0.0096	0.0012
					1096	0.0012	0.012	0.0012
					1097	0.0012	0.0096	0.0012
					1098	0.0012	0.012	0.0012
					1099	0.0012	0.012	0.0012
					1100	0	0.012	0

## Sheet: Fig. 2
Fig. 2k					Fig. 2l
Sign(l2)ρ (arb. units)	σgintra	σginter			Sign(l2)ρ (arb. units)	σgintra	σginter
0	0	0			0	0	0
0	0	0			0	0	0
0	0	0			0	0	0
0	0	0			1.00712e-07	0	0
0	0	0			1.25578e-07	0	0
0	0	0			1.45498e-07	0	0
0	0	0			1.5634e-07	0	0
0	0	0			1.55645e-07	0	0
0	0	0			1.43574e-07	0	0
0	0	0			1.22847e-07	0	0
0	0	0			9.76984e-08	0	0
1.46824e-07	0	0			0	0	0
1.68327e-07	0	0			0	0	0
1.86227e-07	0	0			0	0	0
1.98688e-07	0	0			0	0	0
2.04341e-07	0	0			0	0	0
2.02538e-07	0	0			0	0	0
1.93488e-07	0	0			0	0	0
1.78211e-07	0	0			0	0	0
1.58337e-07	0	0			0	0	0
0	0	0			0	0	0
0	0	0			0	0	0
0	0	0			0	0	0
0	0	0			0	0	0
0	0	0			0	0	0
0	0	0			0	0	0
0	0	0			0	0	0
0	0	0			0	0	0
0	0	0			0	0	0
0	0	0			0	0	0
0	0	0			0	0	0
0	0	0			0	0	0
0	0	0			0	0	0
0	0	0			0	0	0
0	0	0			0	0	0
0	0	0			0	0	0
0	0	0			0	0	0
0	0	0			0	0	0
0	0	0			0	0	0
0	0	0			0	0	0
0	0	0			0	0	0
0	0	0			0	0	0
0	0	0			1.0734e-07	0	0
0	0	0			1.55984e-07	0	0
0	0	0			2.11442e-07	0	0
0	0	0			2.66315e-07	0	0
0	0	0			-3.10688e-07	0	0
0	0	0			-3.34977e-07	0	0
1.61687e-07	0	0			-3.33417e-07	0	0
1.92463e-07	0	0			3.06388e-07	0	0
2.21158e-07	0	0			2.6026e-07	0	0
2.45098e-07	0	0			2.04836e-07	0	0
2.61791e-07	1.85712e-08	0			1.49859e-07	0	0
2.6937e-07	1.7868e-08	0			1.02321e-07	0	0
2.66952e-07	1.77956e-08	0			0	0	0
2.54823e-07	1.83758e-08	0			0	0	0
2.34371e-07	0	0			0	0	0
2.07817e-07	0	0			0	0	0
1.77796e-07	0	0			0	0	0
1.46914e-07	0	0			0	0	0
0	0	0			0	0	0
0	0	0			0	0	0
0	0	0			0	0	0
0	0	0			0	0	0
0	0	0			0	0	0
0	0	0			0	0	0
0	0	0			0	0	0
0	0	0			0	0	0
0	0	0			0	0	0
0	0	0			0	0	0
0	0	0			0	0	0
0	0	0			0	0	0
0	0	0			0	0	0
0	0	0			0	0	0
0	0	0			0	0	0
0	0	0			0	0	0
0	0	0			0	0	0
0	0	0			0	0	0
0	0	0			0	0	0
0	0	0			0	0	0
0	0	0			0	0	0
0	0	0			0	0	0
0	0	0			1.32477e-07	0	0
0	0	0			2.09046e-07	0	0
0	0	0			3.08514e-07	0	0
1.65599e-07	0	0			4.23729e-07	0	0
2.04582e-07	1.64473e-08	0			-5.39228e-07	0	0
2.44148e-07	1.77623e-08	0			-6.33532e-07	0	0
2.81133e-07	1.99895e-08	0			-6.85459e-07	0	0
3.12054e-07	2.34142e-08	0			-6.82118e-07	0	0
3.33645e-07	2.63342e-08	0			-6.24362e-07	0	0
3.43455e-07	2.79622e-08	0			-5.26419e-07	0	0
3.40326e-07	2.78847e-08	0			4.09919e-07	0	0
3.24629e-07	2.6111e-08	0			2.95898e-07	0	0
2.98193e-07	2.30667e-08	0			1.98888e-07	0	0
2.63927e-07	2.02289e-08	0			1.25103e-07	0	0
2.25277e-07	1.72625e-08	0			0	0	0
1.85633e-07	1.5613e-08	0			0	0	0
1.47855e-07	0	0			0	0	0
0	0	0			0	0	0
0	0	0			0	0	0
0	0	0			0	0	0
0	0	0			0	0	0
0	0	0			0	0	0
0	0	0			0	0	0
0	0	0			0	0	0
0	0	0			0	0	0
0	0	0			0	0	0
0	0	0			0	0	0
0	0	0			0	0	0
0	0	0			0	0	0
0	0	0			0	0	0
0	0	0			0	0	0
0	0	0			0	0	0
0	0	0			0	0	0
0	0	0			0	0	0
0	0	0			0	0	0
0	0	0			0	0	0
0	0	0			0	0	0
0	0	0			0	0	0
0	0	0			0	0	0
0	0	0			0	0	0
1.57691e-07	1.39909e-08	0			0	0	0
2.02e-07	1.7645e-08	0			2.40541e-07	0	0
2.50209e-07	2.44598e-08	0			3.86123e-07	0	0
-2.99273e-07	3.21129e-08	0			-5.78703e-07	0	0
-3.45242e-07	4.16545e-08	0			-8.05361e-07	0	0
-3.83742e-07	5.03462e-08	0			-1.03558e-06	0	0
-4.1066e-07	6.07525e-08	0			-1.22541e-06	0	0
-4.229e-07	6.38697e-08	0			-1.33057e-06	0	0
-4.18995e-07	6.35098e-08	0			-1.32379e-06	0	0
-3.99417e-07	5.96889e-08	0			-1.20689e-06	0	0
-3.66476e-07	4.92342e-08	0			-1.00992e-06	0	0
-3.23845e-07	4.03443e-08	0			-7.78021e-07	0	0
-2.75857e-07	3.08079e-08	0			-5.541e-07	0	0
2.26758e-07	2.35357e-08	0			3.66655e-07	0	0
1.80107e-07	1.66712e-08	0			2.26678e-07	0	0
0	1.26481e-08	0			1.3169e-07	0	0
0	0	0			0	0	0
0	0	0			0	0	0
0	0	0			0	0	0
0	0	0			0	0	0
0	0	0			0	0	0
0	0	0			0	0	0
0	0	0			0	0	0
0	0	0			0	0	0
0	0	0			0	0	0
0	0	0			0	0	0
0	0	0			0	0	0
0	0	0			0	0	0
0	0	0			0	0	0
0	0	0			0	0	0
0	0	0			0	0	0
0	0	0			0	0	0
0	0	0			0	0	0
0	0	0			0	0	0
0	0	0			0	0	0
0	0	0			0	0	0
0	0	0			0	0	0
0	1.32879e-08	0			0	0	0
1.85301e-07	2.09798e-08	0			0	0	0
2.37961e-07	3.26879e-08	0			0	0	0
2.95406e-07	4.45283e-08	0			0	0	0
-3.54005e-07	5.9813e-08	0			0	0	0
-4.09015e-07	7.64308e-08	0			4.11819e-07	0	0
-4.55157e-07	9.16615e-08	0			-6.72125e-07	0	0
-4.87453e-07	1.0306e-07	0			-1.02261e-06	0	0
-5.02147e-07	1.08874e-07	0			-1.44163e-06	0	0
-4.97459e-07	1.08234e-07	0			-1.8728e-06	0	0
-4.7396e-07	1.01228e-07	0			-2.23179e-06	7.31743e-10	0
-4.34456e-07	8.88819e-08	0			-2.43184e-06	9.40699e-10	0
-3.83398e-07	7.30356e-08	0			-2.41892e-06	1.27469e-09	0
-3.26023e-07	5.61283e-08	0			-2.19664e-06	1.68374e-09	0
2.67444e-07	4.24827e-08	0			-1.8245e-06	1.96781e-09	0
2.11923e-07	3.04503e-08	0			-1.39077e-06	1.98419e-09	0
1.62452e-07	1.91346e-08	0			-9.77517e-07	1.64686e-09	0
0	1.16443e-08	0			-6.37048e-07	2.34857e-09	0
0	8.21742e-09	0			3.87306e-07	0	0
0	0	0			2.21059e-07	0	0
0	0	0			1.1919e-07	0	0
0	0	0			0	0	0
0	0	0			0	0	0
0	0	0			0	0	0
0	0	0			0	0	0
0	0	0			0	0	0
0	0	0			0	0	0
0	0	0			0	0	0
0	0	0			0	0	0
0	0	0			0	0	0
0	0	0			0	0	0
0	0	0			0	0	0
0	0	0			0	0	0
0	0	0			0	0	0
0	0	0			0	0	0
0	0	0			0	0	0
0	7.74468e-09	0			0	0	0
0	1.18038e-08	0			0	0	0
1.58106e-07	2.13866e-08	0			0	0	0
2.10166e-07	3.58305e-08	0			0	0	0
2.70427e-07	4.85905e-08	0			0	0	0
3.36302e-07	7.13396e-08	0			0	0	0
-4.03625e-07	9.70927e-08	0			0	0	0
-4.66921e-07	1.21136e-07	0			0	0	0
-5.20077e-07	1.44107e-07	0			0	0	0
-5.57316e-07	1.60908e-07	0			0	0	0
-5.74267e-07	1.58289e-07	0			-6.6071e-07	0	0
-5.68858e-07	1.68015e-07	0			-1.09529e-06	0	0
-5.41755e-07	1.57379e-07	0			-1.6903e-06	0	0
-4.96222e-07	1.38764e-07	0			-2.41234e-06	6.50997e-10	0
-4.37434e-07	1.14681e-07	0			-3.16463e-06	8.16115e-10	0
-3.71462e-07	9.00335e-08	0			-3.79684e-06	1.30099e-09	0
3.0422e-07	6.47575e-08	0			-4.15116e-06	2.10575e-09	0
2.40614e-07	4.83154e-08	0			-4.12823e-06	3.15491e-09	0
1.84063e-07	3.17473e-08	0			-3.73471e-06	4.2296e-09	0
0	1.8307e-08	0			-3.07994e-06	4.82001e-09	0
0	9.89336e-09	0			-2.32419e-06	4.59512e-09	0
0	7.44737e-09	0			-1.61323e-06	3.88707e-09	0
0	0	0			-1.0363e-06	2.37034e-09	0
0	0	0			-6.20212e-07	2.71362e-09	0
0	0	0			3.48191e-07	0	0
0	0	0			1.84592e-07	0	0
0	0	0			9.29955e-08	0	0
0	0	0			0	0	0
0	0	0			0	0	0
0	0	0			0	0	0
0	0	0			0	0	0
0	0	0			0	0	0
0	0	0			0	0	0
0	0	0			0	0	0
0	0	0			0	0	0
0	0	0			0	0	0
0	0	0			0	0	0
0	7.79459e-09	0			0	0	0
0	9.10811e-09	0			0	0	0
0	1.73164e-08	0			0	0	0
1.72666e-07	3.17102e-08	0			0	0	0
2.29878e-07	5.10508e-08	0			0	0	0
2.96214e-07	6.90963e-08	0			0	0	0
3.68841e-07	1.00837e-07	0			0	0	0
-4.43162e-07	1.36029e-07	0			0	0	0
-1.59389e-06	1.68647e-07	0			0	0	0
-1.79446e-06	1.991e-07	0			0	0	0
-1.94516e-06	2.06731e-07	0			0	0	0
-2.02884e-06	2.17836e-07	0			0	0	0
-2.03545e-06	2.15685e-07	0			0	0	0
-1.96422e-06	2.00704e-07	0			0	0	0
-1.82375e-06	1.90781e-07	0			-9.87242e-07	0	0
-1.63024e-06	1.58486e-07	0			-1.65978e-06	0	0
-1.40423e-06	1.24886e-07	0			-2.5947e-06	9.26742e-10	0
3.33458e-07	9.02566e-08	0			-3.74476e-06	1.32106e-09	0
2.63382e-07	6.7516e-08	0			-4.95673e-06	2.28327e-09	0
2.01179e-07	4.44922e-08	0			-6.99529e-06	3.9065e-09	0
1.48848e-07	2.67348e-08	0			-7.72331e-06	6.14054e-09	0
0	1.38156e-08	0			-7.79418e-06	8.71232e-09	0
0	8.23224e-09	0			-7.20337e-06	1.10233e-08	0
0	8.96993e-09	0			-6.12749e-06	1.22271e-08	0
0	0	0			-4.83599e-06	1.20305e-08	0
0	0	0			-3.5787e-06	9.5015e-09	0
0	0	0			-1.5679e-06	6.44229e-09	0
0	0	0			-9.25162e-07	2.9839e-09	0
0	0	0			5.11758e-07	0	0
0	0	0			2.67255e-07	0	0
0	0	0			1.32639e-07	0	0
0	0	0			0	0	0
0	0	0			0	0	0
0	0	0			0	0	0
0	0	0			0	0	0
0	0	0			0	0	0
0	0	0			0	0	0
0	0	0			0	0	0
0	8.28317e-09	0			0	0	0
0	1.14884e-08	0			0	0	0
0	2.18941e-08	0			0	0	0
1.81855e-07	4.06055e-08	0			0	0	0
2.42337e-07	6.50507e-08	0			0	0	0
3.12534e-07	8.85867e-08	0			0	0	0
-1.46179e-06	1.27057e-07	0			0	0	0
-1.77794e-06	1.7071e-07	0			0	0	0
-2.0854e-06	2.11854e-07	0			0	0	0
-2.35592e-06	2.30728e-07	0			0	0	0
-2.56091e-06	2.58616e-07	0			0	0	0
-2.67663e-06	2.72364e-07	0			0	0	0
-2.68889e-06	2.69522e-07	0			0	0	0
-2.59615e-06	2.5062e-07	0			0	0	0
-2.40986e-06	2.19099e-07	0			0	0	0
-2.15194e-06	1.98378e-07	0			0	0	0
-1.85034e-06	1.56159e-07	0			0	0	0
-1.53383e-06	1.13132e-07	0			-1.36583e-06	0	0
2.77783e-07	7.66489e-08	0			-2.32392e-06	1.31123e-09	0
2.11991e-07	5.60566e-08	0			-3.67323e-06	2.07827e-09	0
1.56697e-07	3.34076e-08	0			-5.35258e-06	3.76631e-09	0
0	1.7959e-08	0			-8.35383e-06	6.46007e-09	0
0	9.77285e-09	0			-1.01335e-05	1.01088e-08	0
0	9.62688e-09	0			-1.12204e-05	1.37638e-08	0
0	0	0			-1.13268e-05	1.87623e-08	0
0	0	0			-1.04459e-05	2.29757e-08	0
0	0	0			-8.84838e-06	2.52827e-08	0
0	0	0			-6.94367e-06	2.38945e-08	0
0	0	0			-5.1051e-06	1.97055e-08	0
0	0	0			-3.5624e-06	1.43302e-08	0
0	0	0			-2.39101e-06	6.65288e-09	0
0	0	0			-6.98197e-07	4.20318e-09	0
0	0	0			-3.60033e-07	0	0
0	0	0			1.7646e-07	0	0
0	0	0			0	0	0
0	0	0			0	0	0
0	0	0			0	0	0
0	0	0			0	0	0
0	9.54196e-09	0			0	0	0
0	1.27937e-08	0			0	0	0
0	2.62428e-08	0			0	0	0
1.84653e-07	4.68334e-08	0			0	0	0
2.46133e-07	7.49879e-08	0			0	0	0
-1.47576e-06	1.01825e-07	0			0	0	0
-1.86798e-06	1.46579e-07	0			0	0	0
-2.28255e-06	1.95977e-07	0			0	0	0
-2.68832e-06	2.43733e-07	0			0	0	0
-3.0477e-06	2.64802e-07	0			0	0	0
-3.32218e-06	2.96585e-07	0			0	0	0
-3.47933e-06	3.12246e-07	0			0	0	0
-3.49948e-06	3.09078e-07	0			0	0	0
-3.38002e-06	2.87673e-07	0			0	0	0
-3.13599e-06	2.51846e-07	0			0	0	0
-2.79676e-06	2.28625e-07	0			0	0	0
-2.39987e-06	1.79517e-07	0			0	0	0
-1.98393e-06	1.30225e-07	0			0	0	0
-1.58243e-06	8.84839e-08	0			0	0	0
-1.21988e-06	6.47281e-08	0			0	0	0
1.59086e-07	3.84674e-08	0			-1.74048e-06	1.67705e-09	0
0	2.05573e-08	0			-2.98906e-06	2.65419e-09	0
0	1.23103e-08	0			-4.76545e-06	2.76284e-08	0
0	1.12965e-08	0			-8.31874e-06	3.45608e-08	0
0	0	0			-1.10728e-05	4.36588e-08	0
0	0	0			-1.34894e-05	7.33398e-08	0
0	0	0			-1.49762e-05	8.22554e-08	0
0	0	0			-1.51336e-05	8.99476e-08	0
0	0	0			-1.39499e-05	9.38223e-08	0
0	0	0			-1.17976e-05	9.08933e-08	0
0	0	0			-9.23793e-06	8.34213e-08	0
0	0	0			-6.77738e-06	7.07637e-08	0
0	0	0			-4.72173e-06	2.41387e-08	0
0	0	0			-3.16641e-06	1.26863e-08	0
0	0	0			-2.06819e-06	4.58511e-09	0
0	0	0			-4.49453e-07	0	0
0	0	0			2.18178e-07	0	0
0	0	0			1.01323e-07	0	0
0	1.05098e-08	0			0	0	0
0	1.49915e-08	0			0	0	0
0	2.73714e-08	0			0	0	0
1.80741e-07	4.96351e-08	0			0	0	0
-1.40021e-06	8.07631e-08	0			0	0	0
-1.84269e-06	1.07735e-07	0			0	0	0
-2.34427e-06	1.55835e-07	0			0	0	0
-2.87783e-06	2.08948e-07	0			0	0	0
-3.40332e-06	2.59843e-07	0			0	0	0
-3.87159e-06	2.79698e-07	0			0	0	0
-4.23172e-06	3.13451e-07	0			0	0	0
-4.44036e-06	3.30337e-07	0			0	0	0
-4.47082e-06	3.27349e-07	0			0	0	0
-4.31904e-06	3.05046e-07	0			0	0	0
-4.00454e-06	2.91084e-07	0			0	0	0
-3.56604e-06	2.43479e-07	0			0	0	0
-3.0531e-06	1.92964e-07	0			0	0	0
-2.51654e-06	1.4047e-07	0			0	0	0
-2.00017e-06	9.4816e-08	0			0	0	0
-1.53571e-06	7.05716e-08	0			0	0	0
1.55745e-07	4.14777e-08	0			0	0	0
0	2.18882e-08	0			0	0	0
0	1.30254e-08	0			0	0	0
0	1.27847e-08	0			-2.03428e-06	2.34434e-08	0
0	0	0			-3.51523e-06	3.61081e-08	0
0	0	0			-6.94003e-06	5.7415e-08	0
0	0	0			-1.00627e-05	9.9425e-08	0
0	0	0			-1.34408e-05	1.31064e-07	0
0	0	0			-1.64238e-05	1.63096e-07	0
0	0	0			-1.82786e-05	1.87829e-07	0
0	0	0			-1.85056e-05	2.03983e-07	0
0	0	0			-1.70845e-05	2.03647e-07	0
0	0	0			-1.44713e-05	1.86571e-07	0
0	0	0			-1.1355e-05	1.50771e-07	0
0	0	0			-8.35536e-06	1.09723e-07	0
0	0	0			-5.84479e-06	7.25691e-08	0
0	0	0			-3.93904e-06	4.52832e-08	0
0	0	0			-2.58639e-06	6.23893e-09	0
0	1.14013e-08	0			-1.66739e-06	0	0
0	1.45536e-08	0			2.49991e-07	0	0
0	2.6857e-08	0			1.1539e-07	0	0
-1.24603e-06	4.95944e-08	0			0	0	0
-1.70219e-06	8.09936e-08	0			0	0	0
-2.25179e-06	1.07316e-07	0			0	0	0
-2.87873e-06	1.55646e-07	0			0	0	0
-3.54969e-06	2.06369e-07	0			0	0	0
-4.21426e-06	3.16549e-07	0			0	0	0
-4.80977e-06	3.60878e-07	0			0	0	0
-5.27048e-06	3.75154e-07	0			0	0	0
-5.53993e-06	3.97684e-07	0			0	0	0
-5.58293e-06	3.96234e-07	0			0	0	0
-5.39361e-06	3.70739e-07	0			0	0	0
-4.99688e-06	3.52835e-07	0			0	0	0
-4.4426e-06	3.02976e-07	0			0	0	0
-3.7947e-06	2.5972e-07	0			0	0	0
-3.11846e-06	1.43049e-07	0			0	0	0
-2.46979e-06	1.08986e-07	0			0	0	0
-1.88867e-06	7.13749e-08	0			0	0	0
-1.39734e-06	4.28118e-08	0			0	0	0
0	2.27024e-08	0			0	0	0
0	1.36884e-08	0			0	0	0
0	1.60191e-08	0			0	0	0
0	0	0			0	0	0
0	0	0			0	0	0
0	0	0			-2.17461e-06	4.57135e-08	0
0	0	0			-4.93192e-06	9.65668e-08	0
0	0	0			-7.69195e-06	1.41296e-07	0
0	0	0			-1.11575e-05	2.11395e-07	0
0	0	0			-1.49191e-05	2.93071e-07	0
0	0	0			-1.93783e-05	3.64512e-07	0
0	0	0			-2.1634e-05	4.20789e-07	0
0	0	0			-2.20476e-05	4.44992e-07	0
0	0	0			-2.05706e-05	4.29637e-07	0
0	0	0			-1.76904e-05	3.79583e-07	0
0	0	0			-1.41658e-05	2.94981e-07	0
0	0	0			-1.06937e-05	2.12098e-07	0
0	1.48515e-08	0			-6.7644e-06	1.2802e-07	0
0	1.41793e-08	0			-4.6085e-06	6.64591e-08	0
0	2.50874e-08	0			-3.058e-06	2.91473e-08	0
-1.47013e-06	4.65614e-08	0			-1.98941e-06	6.44793e-09	0
-2.01844e-06	7.58558e-08	0			-1.27278e-06	0	0
-2.683e-06	1.55477e-07	0			1.21971e-07	0	0
-3.44545e-06	2.10279e-07	0			0	0	0
-4.26586e-06	3.06403e-07	0			0	0	0
-5.08262e-06	4.4723e-07	0			0	0	0
6.99665e-06	5.51228e-07	0			0	0	0
7.71248e-06	6.3889e-07	0			0	0	0
8.13417e-06	6.90002e-07	0			0	0	0
8.20302e-06	6.94548e-07	0			0	0	0
7.90914e-06	6.50917e-07	0			0	0	0
7.29396e-06	5.66145e-07	0			0	0	0
6.43988e-06	4.5868e-07	0			0	0	0
-4.5889e-06	3.4138e-07	0			0	0	0
-3.76031e-06	2.41346e-07	0			0	0	0
-2.96806e-06	1.61036e-07	0			0	0	0
-2.26109e-06	7.00905e-08	0			0	0	0
-1.53205e-06	4.10002e-08	0			0	0	0
-1.09348e-06	2.30933e-08	0			0	0	0
0	1.51546e-08	0			0	0	0
0	3.07222e-09	0			0	0	0
0	0	0			0	0	0
0	0	0			0	0	0
0	0	0			0	0	0
0	0	0			0	0	0
0	0	0			0	0	0
0	0	0			-2.12341e-06	8.63663e-08	0
0	0	0			-5.06209e-06	1.66681e-07	0
0	0	0			-7.85956e-06	2.76652e-07	0
0	0	0			-1.25356e-05	4.2272e-07	0
0	0	0			-1.66403e-05	5.85942e-07	0
0	0	0			-2.03291e-05	7.15754e-07	0
0	0	0			-2.276e-05	8.14493e-07	0
0	0	0			-2.33345e-05	8.40127e-07	0
0	0	0			-2.19766e-05	7.88074e-07	0
0	1.73415e-08	0			-1.91449e-05	6.74488e-07	0
0	1.44677e-08	0			-1.55807e-05	5.02475e-07	0
-1.08711e-06	2.29318e-08	0			-1.19846e-05	3.4558e-07	0
-1.5507e-06	9.24281e-08	0			-8.81476e-06	2.06318e-07	0
-2.3265e-06	1.42401e-07	0			-6.2606e-06	1.1031e-07	0
-3.10555e-06	2.87494e-07	0			-3.42633e-06	4.79371e-08	0
5.35097e-06	4.43288e-07	0			-2.25716e-06	1.96494e-08	0
6.75765e-06	6.28238e-07	0			-1.4577e-06	5.90105e-09	0
8.18947e-06	8.95919e-07	0			1.19579e-07	0	0
-3.32395e-05	1.16591e-06	0			0	0	0
-3.73783e-05	1.3281e-06	0			0	0	0
-4.08043e-05	1.46767e-06	0			0	0	0
-4.09865e-05	1.48938e-06	0			0	0	0
-3.88923e-05	1.38803e-06	0			0	0	0
-3.49068e-05	1.18818e-06	0			0	0	0
9.70697e-06	9.90199e-07	0			0	0	0
7.30157e-06	7.15795e-07	0			0	0	0
5.87118e-06	5.20561e-07	0			0	0	0
4.53766e-06	3.23245e-07	0			0	0	0
-2.62627e-06	1.84973e-07	0			0	0	0
-1.81021e-06	1.19325e-07	0			0	0	0
-1.28672e-06	2.35639e-08	0			0	0	0
0	1.76115e-08	0			0	0	0
0	3.37301e-09	0			0	0	0
0	3.34498e-09	0			0	0	0
0	0	0			0	0	0
0	0	0			0	0	0
0	0	0			0	0	0
0	0	0			0	0	0
0	0	0			0	0	0
0	0	0			0	0	0
0	0	0			0	0	0
0	0	0			-2.96229e-06	1.21876e-07	0
0	0	0			-4.8386e-06	2.48291e-07	0
0	0	0			-8.76709e-06	4.43047e-07	0
0	0	0			-1.24449e-05	6.73359e-07	0
0	0	0			-1.64343e-05	9.64117e-07	0
0	0	0			-2.00562e-05	1.19324e-06	0
0	2.80527e-09	0			-2.25328e-05	1.33504e-06	0
0	1.61976e-08	0			-2.32941e-05	1.35805e-06	0
-1.23098e-06	7.44406e-08	0			-2.223e-05	1.2376e-06	0
-1.76171e-06	1.92907e-07	0			-1.97133e-05	1.02716e-06	0
3.99339e-06	3.72202e-07	0			-1.63929e-05	7.31465e-07	0
5.54381e-06	6.37156e-07	0			-1.29136e-05	4.95224e-07	0
7.41722e-06	1.03116e-06	0			-9.73019e-06	2.90558e-07	0
1.06751e-05	1.60215e-06	0			-7.06701e-06	1.56604e-07	0
3.91384e-05	2.27995e-06	0			-4.97357e-06	7.89396e-08	0
4.67449e-05	2.85439e-06	0			-2.4398e-06	3.55904e-08	0
5.28156e-05	3.4515e-06	0			-1.59301e-06	1.8344e-08	0
5.63195e-05	3.82098e-06	0			1.08763e-07	5.22798e-09	0
5.66106e-05	3.87898e-06	0			0	0	0
5.36423e-05	3.61346e-06	0			0	0	0
4.79813e-05	3.08657e-06	0			0	0	0
4.06139e-05	2.41433e-06	0			0	0	0
1.19728e-05	1.83651e-06	0			0	0	0
9.57561e-06	1.24186e-06	0			0	0	0
7.35979e-06	7.97201e-07	0			0	0	0
4.39638e-06	4.35719e-07	0			0	0	0
3.09671e-06	2.40497e-07	0			0	0	0
-1.45926e-06	1.16103e-07	0			0	0	0
-1.00406e-06	1.0491e-07	0			0	0	0
0	3.91458e-09	0			0	0	0
0	3.06483e-09	0			0	0	0
0	0	0			0	0	0
0	0	0			0	0	0
0	0	0			0	0	0
0	0	0			0	0	0
0	0	0			0	0	0
0	0	0			0	0	0
0	0	0			0	0	0
0	0	0			0	0	0
0	0	0			0	0	0
0	0	0			0	0	0
0	0	0			-2.69883e-06	1.2877e-07	0
0	0	0			-5.69191e-06	2.74422e-07	0
0	3.09538e-09	0			-8.482e-06	5.19012e-07	0
0	5.60542e-08	0			-1.19045e-05	8.86817e-07	0
0	8.36411e-08	0			-1.56155e-05	1.24959e-06	0
2.44762e-06	2.21116e-07	0			-1.90313e-05	1.62055e-06	0
3.73783e-06	4.32345e-07	0			-2.1478e-05	1.82903e-06	0
5.53708e-06	8.46451e-07	0			-2.244e-05	1.84417e-06	0
9.30359e-06	1.58276e-06	0			-2.17689e-05	1.66146e-06	0
1.27075e-05	2.54689e-06	0			-1.97206e-05	1.30653e-06	0
4.19209e-05	3.94922e-06	0			-1.68096e-05	9.53044e-07	0
5.32276e-05	5.47693e-06	0			-1.3591e-05	6.26306e-07	0
6.40403e-05	7.15148e-06	0			-1.04999e-05	3.56722e-07	0
7.2751e-05	8.42483e-06	0			-7.79573e-06	2.05236e-07	0
7.78368e-05	9.28947e-06	0			-5.58456e-06	1.13014e-07	0
7.83283e-05	9.41647e-06	0			-3.86971e-06	5.78425e-08	0
7.41422e-05	8.7578e-06	0			-1.6624e-06	2.94548e-08	0
6.61077e-05	7.65114e-06	0			9.18896e-08	1.40608e-08	0
5.56728e-05	6.04583e-06	0			0	4.25427e-09	0
4.44462e-05	4.35525e-06	0			0	0	0
1.48044e-05	3.0009e-06	0			0	0	0
1.10011e-05	1.92326e-06	0			0	0	0
7.97092e-06	1.08315e-06	0			0	0	0
5.58581e-06	6.00614e-07	0			0	0	0
2.88404e-06	3.08456e-07	0			0	0	0
-1.09371e-06	1.21551e-07	0			0	0	0
0	7.06821e-08	0			0	0	0
0	2.92312e-09	0			0	0	0
0	0	0			0	0	0
0	0	0			0	0	0
0	0	0			0	0	0
0	0	0			0	0	0
0	0	0			0	0	0
0	0	0			0	0	0
0	0	0			0	0	0
0	0	0			0	0	0
0	0	0			0	0	0
0	0	0			0	0	0
0	0	0			0	0	0
0	0	0			0	0	0
0	2.86179e-09	0			0	0	0
0	6.42148e-08	0			3.58661e-06	1.08585e-07	0
-1.21625e-06	2.11455e-07	0			5.5253e-06	2.64676e-07	0
3.52469e-06	4.908e-07	0			8.10657e-06	5.10009e-07	0
6.652e-06	1.00057e-06	0			1.12449e-05	8.32285e-07	0
1.00789e-05	1.89212e-06	0			1.46515e-05	1.2946e-06	0
1.47592e-05	3.32862e-06	0			1.78418e-05	1.61722e-06	0
2.0939e-05	5.55412e-06	0			2.02489e-05	1.86629e-06	0
5.77092e-05	8.31217e-06	0			2.14113e-05	1.89146e-06	0
7.41147e-05	1.17079e-05	0			2.1142e-05	1.77186e-06	0
9.00137e-05	1.50559e-05	0			1.95787e-05	1.40618e-06	0
0.000102983	1.79652e-05	0			1.70987e-05	9.86376e-07	0
0.000110676	1.97804e-05	0			1.41646e-05	6.70592e-07	0
0.000111566	1.99987e-05	0			-1.11887e-05	4.31142e-07	0
0.000105489	1.85732e-05	0			-8.46322e-06	2.44358e-07	0
9.37025e-05	1.59328e-05	0			-6.15032e-06	1.34019e-07	0
7.84209e-05	1.25202e-05	0			-4.30501e-06	7.89045e-08	0
6.20856e-05	9.23837e-06	0			-2.90873e-06	4.26212e-08	0
4.65792e-05	6.31769e-06	0			-1.00239e-06	1.90584e-08	0
1.79516e-05	3.9456e-06	0			0	9.46903e-09	0
1.2653e-05	2.32356e-06	0			0	0	0
8.62495e-06	1.3026e-06	0			0	0	0
5.71205e-06	6.7779e-07	0			0	0	0
3.69027e-06	3.11291e-07	0			0	0	0
0	1.20976e-07	0			0	0	0
0	6.24416e-08	0			0	0	0
0	0	0			0	0	0
0	0	0			0	0	0
0	0	0			0	0	0
0	0	0			0	0	0
0	0	0			0	0	0
0	0	0			0	0	0
0	0	0			0	0	0
0	0	0			0	0	0
0	0	0			0	0	0
0	0	0			0	0	0
0	0	0			0	0	0
0	0	0			0	0	0
0	5.4289e-08	0			0	0	0
-1.20333e-06	1.76389e-07	0			0	0	0
-2.21159e-06	4.19827e-07	0			0	0	0
6.55895e-06	9.33956e-07	0			0	0	0
1.05974e-05	1.8837e-06	0			3.54986e-06	1.57798e-07	0
1.66259e-05	3.49313e-06	0			5.38569e-06	2.77607e-07	0
2.5187e-05	5.99408e-06	0			7.79809e-06	5.41924e-07	0
6.04852e-05	9.63537e-06	0			1.07119e-05	8.52583e-07	0
8.32887e-05	1.45308e-05	0			1.38852e-05	1.31727e-06	0
0.000108894	2.01763e-05	0			1.69143e-05	1.60307e-06	0
0.000134047	2.59101e-05	0			1.93148e-05	1.83036e-06	0
0.000154924	3.0929e-05	0			2.06637e-05	1.84204e-06	0
0.000167553	3.40097e-05	0			2.07373e-05	1.65664e-06	0
0.000169273	3.43085e-05	0			1.95748e-05	1.42861e-06	0
0.000159739	3.17577e-05	0			1.74424e-05	9.58893e-07	0
0.00014105	2.70186e-05	0			-1.47287e-05	6.8255e-07	0
0.000116928	2.14835e-05	0			-1.18302e-05	4.49833e-07	0
9.12918e-05	1.5695e-05	0			-9.06902e-06	2.92534e-07	0
6.76786e-05	1.06786e-05	0			-6.65568e-06	1.61593e-07	0
-3.08857e-05	6.84991e-06	0			-4.68926e-06	9.709e-08	0
2.10898e-05	4.0987e-06	0			-3.18026e-06	5.17785e-08	0
1.39235e-05	2.32041e-06	0			1.04937e-06	2.43874e-08	0
8.93709e-06	1.1977e-06	0			0	1.01762e-08	0
5.60399e-06	5.81893e-07	0			0	4.29561e-09	0
-2.67359e-06	2.61706e-07	0			0	0	0
0	1.00978e-07	0			0	0	0
0	4.72696e-08	0			0	0	0
0	0	0			0	0	0
0	0	0			0	0	0
0	0	0			0	0	0
0	0	0			0	0	0
0	0	0			0	0	0
0	0	0			0	0	0
0	0	0			0	0	0
0	0	0			0	0	0
0	0	0			0	0	0
0	0	0			0	0	0
0	3.34545e-08	0			0	0	0
-1.07042e-06	1.28648e-07	0			0	0	0
-2.06878e-06	2.98271e-07	0			0	0	0
-5.1228e-06	6.93459e-07	0			0	0	0
-1.0397e-05	1.4624e-06	0			0	0	0
-1.74185e-05	2.83429e-06	0			0	0	0
-2.8332e-05	5.17637e-06	0			0	0	0
-4.4457e-05	8.67421e-06	0			0	0	0
9.14851e-05	1.37551e-05	0			4.74276e-06	3.3747e-07	0
0.00012917	2.04547e-05	0			6.89355e-06	5.41762e-07	0
0.000172457	2.83119e-05	0			9.56614e-06	8.7494e-07	0
0.000216337	3.64505e-05	0			1.26328e-05	1.27844e-06	0
0.000253578	4.33725e-05	0			1.58279e-05	1.6517e-06	0
0.000276584	4.76508e-05	0			1.87672e-05	1.98605e-06	0
0.000280089	4.79966e-05	0			2.10207e-05	2.105e-06	0
0.00026331	4.43296e-05	0			2.22227e-05	2.02927e-06	0
0.000230275	3.77243e-05	0			2.21777e-05	1.76096e-06	0
0.000188106	2.98271e-05	0			2.09152e-05	1.44566e-06	0
0.000144335	2.18991e-05	0			-1.78579e-05	1.09039e-06	0
0.000104722	1.49299e-05	0			-1.52713e-05	7.60176e-07	0
-5.48378e-05	9.62189e-06	0			-1.23956e-05	5.05884e-07	0
-3.62032e-05	5.83642e-06	0			-9.57873e-06	2.92068e-07	0
-2.31012e-05	3.3288e-06	0			-7.06835e-06	1.89445e-07	0
-1.43405e-05	1.77435e-06	0			-4.99618e-06	1.0807e-07	0
-8.70875e-06	8.86709e-07	0			-3.31808e-06	5.88076e-08	0
-4.44527e-06	4.10883e-07	0			-1.27331e-06	2.72913e-08	0
-2.56898e-06	1.84454e-07	0			0	1.15713e-08	0
0	6.09481e-08	0			0	1.67399e-09	0
0	1.7155e-08	0			0	0	0
0	0	0			0	0	0
0	0	0			0	0	0
0	0	0			0	0	0
0	0	0			0	0	0
0	0	0			0	0	0
0	0	0			0	0	0
0	0	0			0	0	0
0	0	0			0	0	0
0	2.48578e-08	0			0	0	0
0	6.39915e-08	0			0	0	0
-1.73409e-06	1.88921e-07	0			0	0	0
-4.59807e-06	4.18139e-07	0			0	0	0
-8.49118e-06	9.13411e-07	0			0	0	0
-1.66495e-05	1.87396e-06	0			0	0	0
-2.89075e-05	3.51964e-06	0			0	0	0
-4.87305e-05	6.22747e-06	0			0	0	0
-7.91986e-05	1.03929e-05	0			0	0	0
0.000147111	1.63061e-05	0			0	0	0
0.000214304	2.41303e-05	0			0	0	0
-0.000294276	3.32998e-05	0			0	0	0
-0.000377916	4.27841e-05	0			5.52595e-06	8.70686e-07	0
-0.000450737	5.1064e-05	0			9.2094e-06	1.46235e-06	0
-0.000496624	5.59354e-05	0			1.3675e-05	2.22226e-06	0
-0.000503983	5.6323e-05	0			1.74339e-05	2.85768e-06	0
-0.000470977	5.21417e-05	0			2.10739e-05	3.47041e-06	0
-0.000406379	4.4273e-05	0			2.41445e-05	3.84117e-06	0
-0.000325432	3.50155e-05	0			4.85208e-05	3.83311e-06	0
-0.000243588	2.57718e-05	0			2.70055e-05	3.56729e-06	0
-0.000171827	1.77217e-05	0			2.63907e-05	2.93715e-06	0
-9.8161e-05	1.14383e-05	0			2.44893e-05	2.194e-06	0
-6.26105e-05	6.98806e-06	0			2.15988e-05	1.5947e-06	0
-3.85951e-05	4.05904e-06	0			1.81268e-05	1.1244e-06	0
-2.3163e-05	2.2159e-06	0			-1.27945e-05	6.66275e-07	0
-1.3619e-05	1.13496e-06	0			-9.92414e-06	4.18083e-07	0
-7.17917e-06	5.36425e-07	0			-7.33932e-06	2.30548e-07	0
-4.05126e-06	2.51463e-07	0			-5.19214e-06	1.0754e-07	0
-2.26489e-06	9.32939e-08	0			-3.47781e-06	5.90818e-08	0
0	3.52825e-08	0			-1.47334e-06	2.68646e-08	0
0	1.1813e-08	0			0	1.29222e-08	0
0	0	0			0	1.73348e-09	0
0	0	0			0	0	0
0	0	0			0	0	0
0	0	0			0	0	0
0	0	0			0	0	0
0	0	0			0	0	0
0	0	0			0	0	0
0	2.56164e-08	0			0	0	0
-1.30777e-06	8.1212e-08	0			0	0	0
-3.72955e-06	2.02478e-07	0			0	0	0
-7.17057e-06	4.82485e-07	0			0	0	0
-1.35869e-05	1.01683e-06	0			0	0	0
-2.642e-05	2.03394e-06	0			0	0	0
-4.74686e-05	3.74278e-06	0			0	0	0
-8.28488e-05	6.54876e-06	0			0	0	0
-0.000139408	1.08522e-05	0			0	0	0
-0.00022424	1.6933e-05	0			0	0	0
-0.000371404	2.49126e-05	0			0	0	0
-0.000526399	3.40744e-05	0			0	0	0
-0.000694188	4.39405e-05	0			0	0	0
-0.000844346	5.2045e-05	0			0	0	0
-0.000940741	5.71274e-05	0			0	0	0
-0.00095637	5.75968e-05	0			1.11809e-05	2.14815e-06	0
-0.000886859	5.33501e-05	0			1.67739e-05	3.44894e-06	0
-0.000752727	4.58212e-05	0			2.21265e-05	5.132e-06	0
-0.000588646	3.61913e-05	0			2.74547e-05	6.90539e-06	0
-0.000427937	2.67754e-05	0			5.59986e-05	8.2884e-06	0
-0.000292159	1.86821e-05	0			6.26667e-05	8.99706e-06	0
-0.000173609	1.22181e-05	0			6.56496e-05	9.00724e-06	0
-0.000106968	7.5617e-06	0			6.44462e-05	7.97495e-06	0
-6.37204e-05	4.42924e-06	0			5.94214e-05	6.34958e-06	0
-3.69983e-05	2.46202e-06	0			3.00827e-05	4.73178e-06	0
-2.0131e-05	1.27488e-06	0			2.56783e-05	3.21445e-06	0
-1.12139e-05	6.1924e-07	0			2.09773e-05	1.9826e-06	0
-6.18272e-06	3.05153e-07	0			1.64165e-05	1.14474e-06	0
-3.38418e-06	1.11275e-07	0			1.13335e-05	6.65583e-07	0
-1.05955e-06	4.46398e-08	0			-7.41286e-06	3.38447e-07	0
0	2.00866e-08	0			-5.18767e-06	1.50179e-07	0
0	0	0			-3.52737e-06	9.69956e-08	0
0	0	0			-1.62316e-06	2.53592e-08	0
0	0	0			-1.01283e-06	1.48237e-08	0
0	0	0			0	1.97159e-09	0
0	0	0			0	0	0
0	0	0			0	0	0
0	1.42083e-08	0			0	0	0
0	3.39898e-08	0			0	0	0
-1.90963e-06	8.528e-08	0			0	0	0
-5.4641e-06	2.1588e-07	0			0	0	0
-1.07479e-05	5.14679e-07	0			0	0	0
-2.08773e-05	1.01874e-06	0			0	0	0
-4.0874e-05	1.98974e-06	0			0	0	0
-7.5851e-05	3.64876e-06	0			0	0	0
-0.000136893	6.26455e-06	0			0	0	0
-0.000238367	1.02378e-05	0			0	0	0
-0.000396781	1.57206e-05	0			0	0	0
-0.00065047	2.29081e-05	0			0	0	0
-0.000953282	3.15417e-05	0			0	0	0
-0.00129	3.99939e-05	0			0	0	0
-0.00161	4.75975e-05	0			0	0	0
-0.00181	5.2261e-05	0			0	0	0
-0.00184	5.28596e-05	0			0	0	0
-0.0017	4.93171e-05	0			0	0	0
-0.00141	4.25358e-05	0			0	0	0
-0.00108	3.43092e-05	0			-2.2116e-05	3.92763e-06	0
-0.0007577	2.5711e-05	0			-3.11178e-05	6.43664e-06	0
-0.000480248	1.8185e-05	0			4.21433e-05	9.60576e-06	0
-0.000298441	1.21056e-05	0			7.48399e-05	1.32336e-05	0
-0.000177659	7.69485e-06	0			8.74294e-05	1.63792e-05	0
-0.000102358	4.58515e-06	0			9.50546e-05	1.84145e-05	0
-5.75784e-05	2.59551e-06	0			9.62957e-05	1.8455e-05	0
-3.10234e-05	1.36354e-06	0			9.11598e-05	1.66671e-05	0
-1.68645e-05	6.8565e-07	0			8.09808e-05	1.37105e-05	0
-9.09511e-06	3.02858e-07	0			6.78501e-05	1.00044e-05	0
-4.88034e-06	1.27188e-07	0			3.3791e-05	6.72685e-06	0
-2.61034e-06	5.20453e-08	0			2.62676e-05	4.13031e-06	0
0	2.07262e-08	0			1.97199e-05	2.36032e-06	0
0	0	0			1.4308e-05	1.26367e-06	0
0	0	0			9.98312e-06	6.04516e-07	0
0	0	0			6.22549e-06	2.82543e-07	0
0	0	0			-2.63537e-06	1.00803e-07	0
0	0	0			-1.70078e-06	5.87053e-08	0
0	0	0			-1.05959e-06	5.93317e-09	0
0	1.4104e-08	0			0	2.19984e-09	0
-1.22324e-06	3.30577e-08	0			0	0	0
-3.79278e-06	8.83702e-08	0			0	0	0
-7.67101e-06	2.01072e-07	0			0	0	0
-1.54101e-05	4.91213e-07	0			0	0	0
-3.06368e-05	9.24478e-07	0			0	0	0
-6.00097e-05	1.78043e-06	0			0	0	0
-0.000116375	3.24322e-06	0			0	0	0
-0.00021682	5.49805e-06	0			0	0	0
-0.000390336	8.89778e-06	0			0	0	0
-0.000672379	1.37153e-05	0			0	0	0
-0.0011	1.9611e-05	0			0	0	0
-0.00169	2.64547e-05	0			0	0	0
-0.00237	3.35952e-05	0			0	0	0
-0.00301	3.92672e-05	0			0	0	0
-0.00344	4.3132e-05	0			0	0	0
-0.0035	4.40245e-05	0			0	0	0
-0.00319	4.17557e-05	0			0	0	0
-0.0026	3.72725e-05	0			0	0	0
-0.00193	3.07417e-05	0			0	0	0
-0.00129	2.38264e-05	0			0	0	0
-0.000819266	1.73388e-05	0			0	0	0
-0.000491768	1.17984e-05	0			-4.60853e-05	5.62435e-06	0
-0.000283042	7.6144e-06	0			-6.61199e-05	9.21761e-06	0
-0.000157952	4.6797e-06	0			-8.88683e-05	1.40103e-05	0
-8.62551e-05	2.66196e-06	0			0.000134579	1.96771e-05	0
-4.57374e-05	1.43209e-06	0			0.00015404	2.50044e-05	0
-2.43051e-05	7.35647e-07	0			0.000162388	2.88134e-05	0
-1.28452e-05	3.26284e-07	0			0.000158094	3.01082e-05	0
-6.76945e-06	1.43666e-07	0			0.000142897	2.80546e-05	0
-3.56298e-06	5.54634e-08	0			0.000120783	2.36857e-05	0
-1.16586e-06	2.50919e-08	0			9.62431e-05	1.80886e-05	0
0	0	0			7.28798e-05	1.25585e-05	0
0	0	0			3.66701e-05	7.87355e-06	0
0	0	0			2.58348e-05	4.47395e-06	0
0	0	0			1.78038e-05	2.37813e-06	0
0	0	0			1.19728e-05	1.14493e-06	0
0	0	0			6.96477e-06	5.19658e-07	0
0	2.76631e-09	0			3.89102e-06	2.27356e-07	0
-1.59821e-06	3.02842e-08	0			-1.6941e-06	7.9759e-08	0
-4.99797e-06	7.96694e-08	0			-1.05557e-06	3.4892e-08	0
-1.02782e-05	1.79723e-07	0			0	2.29397e-09	0
-2.10358e-05	3.86818e-07	0			0	0	0
-4.27008e-05	8.22175e-07	0			0	0	0
-8.56031e-05	1.53324e-06	0			0	0	0
-0.00016858	2.8065e-06	0			0	0	0
-0.0003253	4.75005e-06	0			0	0	0
-0.000604404	7.50818e-06	0			0	0	0
-0.00108	1.12319e-05	0			0	0	0
-0.00181	1.57843e-05	0			0	0	0
-0.00285	2.08558e-05	0			0	0	0
-0.00414	2.56534e-05	0			0	0	0
-0.00539	2.98991e-05	0			0	0	0
-0.00625	3.28174e-05	0			0	0	0
-0.00638	3.41518e-05	0			0	0	0
-0.00575	3.36726e-05	0			0	0	0
-0.00459	3.12945e-05	0			0	0	0
-0.00328	2.74876e-05	0			0	0	0
-0.00216	2.2223e-05	0			0	0	0
-0.00132	1.69689e-05	0			0	0	0
-0.000766867	1.20107e-05	0			0	0	0
-0.000427497	7.94445e-06	0			0	0	0
-0.000231637	4.93235e-06	0			0	0	0
-0.00012235	2.84869e-06	0			-9.75649e-05	6.56557e-06	0
-6.41559e-05	1.54871e-06	0			-0.000143841	1.09856e-05	0
-3.34144e-05	8.3122e-07	0			-0.000194809	1.68696e-05	0
-1.73501e-05	3.65091e-07	0			-0.000267172	2.40108e-05	0
-9.00224e-06	1.62858e-07	0			-0.000303412	3.12229e-05	0
-4.67324e-06	6.4065e-08	0			0.000312061	3.66721e-05	0
-1.51179e-06	1.28166e-08	0			0.000292522	3.90883e-05	0
0	4.88574e-09	0			0.000251823	3.74939e-05	0
0	0	0			0.000201178	3.24293e-05	0
0	0	0			0.000150864	2.55408e-05	0
0	0	0			0.000107576	1.82385e-05	0
0	0	0			5.70469e-05	1.17802e-05	0
0	0	0			3.7574e-05	6.99574e-06	0
0	3.2438e-09	0			2.42974e-05	3.86322e-06	0
-3.01167e-06	3.0194e-08	0			1.45854e-05	1.90689e-06	0
-6.28164e-06	6.98728e-08	0			9.03031e-06	8.63924e-07	0
-1.30954e-05	1.56174e-07	0			4.61128e-06	3.89722e-07	0
-2.72192e-05	3.51252e-07	0			2.88216e-06	1.63846e-07	0
-5.62299e-05	7.05354e-07	0			-1.00139e-06	4.62629e-08	0
-0.000114986	1.36844e-06	0			0	2.61511e-08	0
-0.000231577	2.41354e-06	0			0	0	0
-0.000457399	4.05117e-06	0			0	0	0
-0.000874298	6.40555e-06	0			0	0	0
-0.00161	9.26634e-06	0			0	0	0
-0.0028	1.25198e-05	0			0	0	0
-0.00454	1.58059e-05	0			0	0	0
-0.00676	1.83594e-05	0			0	0	0
-0.00902	2.03551e-05	0			0	0	0
-0.0106	2.21089e-05	0			0	0	0
-0.01085	2.40963e-05	0			0	0	0
-0.00965	2.60774e-05	0			0	0	0
-0.00754	2.6957e-05	0			0	0	0
-0.00526	2.60768e-05	0			0	0	0
-0.00335	2.2608e-05	0			0	0	0
-0.00199	1.80252e-05	0			0	0	0
-0.00112	1.31823e-05	0			0	0	0
-0.000606562	8.84151e-06	0			0	0	0
-0.000318927	5.49699e-06	0			0	0	0
-0.00016558	3.233e-06	0			0	0	0
-8.51767e-05	1.81633e-06	0			0	0	0
-4.36336e-05	8.93638e-07	0			0	0	0
-2.23334e-05	4.18598e-07	0			-0.000203578	6.79313e-06	0
-1.14437e-05	1.82149e-07	0			-0.000310082	1.1472e-05	0
-5.87546e-06	7.52245e-08	0			-0.000431086	1.77579e-05	0
-3.02301e-06	1.87987e-08	0			-0.000566618	2.53314e-05	0
1.06064e-06	5.48375e-09	0			-0.00064026	3.35105e-05	0
0	0	0			-0.000648793	3.96804e-05	0
0	0	0			-0.000589747	4.30177e-05	0
0	0	0			-0.000485762	4.19384e-05	0
0	0	0			-0.0003674	3.71468e-05	0
0	0	0			0.000259215	2.96634e-05	0
-1.0268e-06	4.26238e-09	0			-0.000151398	2.17226e-05	0
-3.5695e-06	3.45996e-08	0			-9.56104e-05	1.44878e-05	0
-7.5107e-06	6.53502e-08	0			5.79535e-05	8.98602e-06	0
-1.58161e-05	1.53889e-07	0			3.49611e-05	5.06569e-06	0
-3.3258e-05	3.27356e-07	0			2.08439e-05	2.65323e-06	0
-6.9631e-05	6.60509e-07	0			1.22996e-05	1.27396e-06	0
-0.000144605	1.31444e-06	0			7.17886e-06	5.46257e-07	0
-0.00029645	2.27387e-06	0			3.48772e-06	2.23287e-07	0
-0.000596231	3.7227e-06	0			-1.16808e-06	7.76913e-08	0
-0.00117	5.71428e-06	0			0	2.72883e-08	0
-0.0022	8.14202e-06	0			0	0	0
-0.00394	1.04216e-05	0			0	0	0
-0.0066	1.21162e-05	0			0	0	0
-0.01009	1.2521e-05	0			0	0	0
-0.01377	1.21913e-05	0			0	0	0
-0.01642	1.25831e-05	0			0	0	0
-0.01683	1.5488e-05	0			0	0	0
-0.01482	2.07023e-05	0			0	0	0
-0.01134	2.56026e-05	0			0	0	0
-0.00771	2.76816e-05	0			0	0	0
-0.00477	2.56024e-05	0			0	0	0
-0.00275	2.10852e-05	0			0	0	0
-0.00151	1.55329e-05	0			0	0	0
-0.000797056	1.04961e-05	0			0	0	0
-0.000412651	6.57455e-06	0			0	0	0
-0.000210106	3.8498e-06	0			0	0	0
-0.000106542	2.09554e-06	0			0	0	0
-5.39203e-05	1.08556e-06	0			0	0	0
-2.73148e-05	5.03101e-07	0			0	0	0
-1.38718e-05	2.16943e-07	0			0	0	0
-7.0663e-06	9.19619e-08	0			0	0	0
-3.61011e-06	2.57058e-08	0			-0.000410296	6.28244e-06	0
-1.27108e-06	6.67751e-09	0			-0.000648478	1.05716e-05	0
0	0	0			-0.000929913	1.6435e-05	0
0	0	0			-0.00122	2.40156e-05	0
0	0	0			-0.00138	3.18542e-05	0
0	0	0			-0.00139	3.87701e-05	0
0	0	0			-0.00123	4.24856e-05	0
-1.13885e-06	5.58247e-09	0			-0.000973753	4.21612e-05	0
-4.03178e-06	1.82801e-08	0			-0.000700489	3.78282e-05	0
-8.527e-06	6.79283e-08	0			-0.000466493	3.06728e-05	0
-1.8065e-05	1.51731e-07	0			-0.000273935	2.28143e-05	0
-3.82596e-05	3.34126e-07	0			-0.00016317	1.56952e-05	0
-8.07844e-05	6.70513e-07	0			-9.47441e-05	9.86296e-06	0
-0.000169461	1.28854e-06	0			-5.42081e-05	5.69041e-06	0
-0.000351546	2.29396e-06	0			-3.0751e-05	3.11359e-06	0
-0.000716946	3.73402e-06	0			1.73366e-05	1.49276e-06	0
-0.00143	5.70812e-06	0			9.71202e-06	6.56218e-07	0
-0.00274	7.99283e-06	0			5.39899e-06	2.75854e-07	0
-0.00501	1.00452e-05	0			-1.76872e-06	1.091e-07	0
-0.00857	1.0826e-05	0			0	3.97359e-08	0
-0.01339	9.78425e-06	0			0	0	0
-0.01862	7.39612e-06	0			0	0	0
-0.02245	6.67535e-06	0			0	0	0
-0.02306	1.08794e-05	0			0	0	0
-0.02012	1.98139e-05	0			0	0	0
-0.01514	2.90467e-05	0			0	0	0
-0.01008	3.34566e-05	0			0	0	0
-0.0061	3.20491e-05	0			0	0	0
-0.00345	2.61692e-05	0			0	0	0
-0.00185	1.91562e-05	0			0	0	0
-0.000966304	1.27703e-05	0			0	0	0
-0.000493902	7.90177e-06	0			0	0	0
-0.000248817	4.55179e-06	0			0	0	0
-0.000125105	2.47405e-06	0			0	0	0
-6.28785e-05	1.28003e-06	0			0	0	0
-3.16704e-05	5.88813e-07	0			0	0	0
-1.60048e-05	2.56545e-07	0			0	0	0
-8.11716e-06	9.01323e-08	0			0	0	0
-4.13017e-06	3.18978e-08	0			0	0	0
-1.46872e-06	8.09618e-09	0			0	0	0
0	0	0			0	0	0
0	0	0			-0.000784495	5.25975e-06	0
0	0	0			-0.00129	8.91619e-06	0
0	0	0			-0.00192	1.38814e-05	0
0	0	0			-0.00252	2.0341e-05	0
-1.19822e-06	6.84961e-09	0			-0.00292	2.77907e-05	0
-4.33622e-06	2.05019e-08	0			-0.00292	3.48364e-05	0
-9.18235e-06	5.24733e-08	0			-0.00253	3.98586e-05	0
-1.94863e-05	1.57836e-07	0			-0.00194	4.09203e-05	0
-4.13633e-05	3.37178e-07	0			-0.00133	3.76781e-05	0
-8.75998e-05	6.8759e-07	0			-0.000821585	3.14716e-05	0
-0.000184472	1.35039e-06	0			-0.000486114	2.356e-05	0
-0.000384582	2.40635e-06	0			-0.000276399	1.62273e-05	0
-0.000789164	4.08169e-06	0			-0.000153589	1.02637e-05	0
-0.00158	6.3549e-06	0			-8.34756e-05	5.93659e-06	0
-0.00307	9.05982e-06	0			-4.54276e-05	3.14996e-06	0
-0.00567	1.16491e-05	0			-2.46374e-05	1.59935e-06	0
-0.0098	1.29212e-05	0			-1.33151e-05	6.91537e-07	0
-0.01549	1.19549e-05	0			-7.16124e-06	2.8425e-07	0
-0.02176	9.45882e-06	0			-2.57528e-06	1.05364e-07	0
-0.02641	9.15906e-06	0			-1.38739e-06	5.2896e-08	0
-0.02715	1.52917e-05	0			0	0	0
-0.02358	2.74268e-05	0			0	0	0
-0.01759	3.91325e-05	0			0	0	0
-0.01158	4.40077e-05	0			0	0	0
-0.00693	4.11575e-05	0			0	0	0
-0.00388	3.31082e-05	0			0	0	0
-0.00207	2.36862e-05	0			0	0	0
-0.00107	1.54572e-05	0			0	0	0
-0.00054601	9.3458e-06	0			0	0	0
-0.000275365	5.33812e-06	0			0	0	0
-0.0001376	2.8564e-06	0			0	0	0
-6.90779e-05	1.43353e-06	0			0	0	0
-3.47654e-05	6.7739e-07	0			0	0	0
-1.75569e-05	2.68548e-07	0			0	0	0
-8.89762e-06	1.01836e-07	0			0	0	0
-4.523e-06	3.2757e-08	0			0	0	0
-1.63442e-06	8.98192e-09	0			0	0	0
0	0	0			0	0	0
0	0	0			0	0	0
0	0	0			0	0	0
0	0	0			0	0	0
0	0	0			-0.0014	4.11456e-06	0
-1.19524e-06	7.7396e-09	0			-0.0024	6.62875e-06	0
-4.44038e-06	2.31809e-08	0			-0.0037	1.03293e-05	0
-9.37747e-06	5.94586e-08	0			-0.00502	1.56151e-05	0
-1.98448e-05	1.65487e-07	0			-0.00585	2.259e-05	0
-4.20059e-05	3.53905e-07	0			-0.00582	3.0972e-05	0
-8.87152e-05	7.37074e-07	0			-0.00494	3.84353e-05	0
-0.000186325	1.4474e-06	0			-0.00364	4.22308e-05	0
-0.000387468	2.64569e-06	0			-0.00239	4.06585e-05	0
-0.00079433	4.54305e-06	0			-0.00144	3.45107e-05	0
-0.00159	7.31785e-06	0			-0.00081196	2.6019e-05	0
-0.00307	1.09345e-05	0			-0.00044264	1.78283e-05	0
-0.00566	1.49147e-05	0			-0.000236658	1.10931e-05	0
-0.00978	1.82432e-05	0			-0.000125547	6.28571e-06	0
-0.01544	2.00123e-05	0			-6.64946e-05	3.3342e-06	0
-0.02167	2.05603e-05	0			-3.43941e-05	1.54505e-06	0
-0.02628	2.33371e-05	0			-1.8061e-05	6.84716e-07	0
-0.02702	3.17688e-05	0			-8.65974e-06	2.69126e-07	0
-0.02349	4.49012e-05	0			-3.593e-06	1.00445e-07	0
-0.01755	5.59552e-05	0			-1.90597e-06	1.98544e-08	0
-0.01157	5.81095e-05	0			0	0	0
-0.00695	5.16401e-05	0			0	0	0
-0.0039	4.00555e-05	0			0	0	0
-0.00209	2.76806e-05	0			0	0	0
-0.00109	1.77959e-05	0			0	0	0
-0.00055677	1.05517e-05	0			0	0	0
-0.000282277	5.93066e-06	0			0	0	0
-0.000141683	3.14433e-06	0			0	0	0
-7.14661e-05	1.55422e-06	0			0	0	0
-3.612e-05	7.27095e-07	0			0	0	0
-1.83065e-05	2.9029e-07	0			0	0	0
-9.30413e-06	1.08858e-07	0			0	0	0
-4.73981e-06	3.45337e-08	0			0	0	0
-1.75006e-06	9.34292e-09	0			0	0	0
0	0	0			0	0	0
0	0	0			0	0	0
0	0	0			0	0	0
0	0	0			0	0	0
0	0	0			0	0	0
-1.13039e-06	8.01679e-09	0			0	0	0
-4.33242e-06	2.4255e-08	0			0	0	0
-9.08947e-06	6.26245e-08	0			-0.00227	2.98735e-06	0
-1.90974e-05	1.5474e-07	0			-0.00406	4.43798e-06	0
-4.01091e-05	3.68608e-07	0			-0.00652	6.50005e-06	0
-8.39952e-05	7.89213e-07	0			-0.00912	1.04324e-05	0
-0.000174804	1.52858e-06	0			-0.01081	1.76009e-05	0
-0.000359921	2.83086e-06	0			-0.01072	2.90487e-05	0
-0.000730168	4.98264e-06	0			-0.00891	4.19826e-05	0
-0.00144	8.24985e-06	0			-0.00635	5.07894e-05	0
-0.00275	1.27508e-05	0			-0.004	5.12033e-05	0
-0.00501	1.85869e-05	0			-0.0023	4.40689e-05	0
-0.00853	2.50364e-05	0			-0.00125	3.29304e-05	0
-0.01328	3.1546e-05	0			-0.000659722	2.18224e-05	0
-0.01841	3.77394e-05	0			-0.000342214	1.30991e-05	0
-0.02218	4.53849e-05	0			-0.00017684	7.31563e-06	0
-0.02279	5.6322e-05	0			-9.15014e-05	3.68404e-06	0
-0.01994	6.79055e-05	0			-4.7456e-05	1.66517e-06	0
-0.01507	7.41386e-05	0			-2.28685e-05	6.79407e-07	0
-0.01009	7.13202e-05	0			-1.15859e-05	2.6109e-07	0
-0.00616	6.00555e-05	0			-5.83369e-06	1.25074e-07	0
-0.00351	4.46106e-05	0			-2.50421e-06	2.98102e-08	0
-0.00191	3.01963e-05	0			-1.28521e-06	0	0
-0.00101	1.88808e-05	0			0	0	0
-0.000524554	1.11718e-05	0			0	0	0
-0.000269481	6.22072e-06	0			0	0	0
-0.000137855	3.2355e-06	0			0	0	0
-6.96963e-05	1.59353e-06	0			0	0	0
-3.55451e-05	7.1485e-07	0			0	0	0
-1.81532e-05	2.89797e-07	0			0	0	0
-9.28456e-06	1.06827e-07	0			0	0	0
-4.75398e-06	3.62508e-08	0			0	0	0
-1.80198e-06	8.86926e-09	0			0	0	0
0	0	0			0	0	0
0	0	0			0	0	0
0	0	0			0	0	0
0	0	0			0	0	0
0	0	0			0	0	0
-1.01421e-06	7.57353e-09	0			0	0	0
-4.0334e-06	2.33988e-08	0			0	0	0
-8.3764e-06	6.10984e-08	0			0	0	0
-1.74016e-05	1.52885e-07	0			0	0	0
-3.60944e-05	3.48926e-07	0			0	0	0
-7.45557e-05	7.85623e-07	0			-0.00329	2.31967e-06	0
-0.000152827	1.53338e-06	0			-0.00611	2.82366e-06	0
-0.000309461	2.88816e-06	0			-0.01017	3.39745e-06	0
-0.00061664	5.16815e-06	0			-0.01464	5.8907e-06	0
-0.00119	8.75874e-06	0			-0.01764	1.45638e-05	0
-0.00223	1.41771e-05	0			-0.01745	3.22274e-05	0
-0.00396	2.13331e-05	0			-0.01423	5.48765e-05	0
-0.00657	3.05782e-05	0			-0.00983	7.13346e-05	0
-0.00999	4.15332e-05	0			-0.00597	7.35768e-05	0
-0.01359	5.30954e-05	0			-0.00333	6.26353e-05	0
-0.01618	6.52118e-05	0			-0.00175	4.54416e-05	0
-0.01661	7.72419e-05	0			-0.00090091	2.88088e-05	0
-0.01468	8.56584e-05	0			-0.000457928	1.65597e-05	0
-0.01131	8.63108e-05	0			-0.000232711	8.68422e-06	0
-0.00777	7.81376e-05	0			-0.000118672	4.2696e-06	0
-0.00487	6.30772e-05	0			-5.98157e-05	1.8456e-06	0
-0.00286	4.55664e-05	0			-3.04891e-05	7.29853e-07	0
-0.0016	3.02457e-05	0			-1.46727e-05	2.76933e-07	0
-0.000864453	1.86235e-05	0			-7.31666e-06	7.50484e-08	0
-0.000458699	1.09108e-05	0			-3.13779e-06	8.56872e-09	0
-0.000240474	6.0014e-06	0			-1.59253e-06	0	0
-0.000125257	3.15415e-06	0			0	0	0
-6.42145e-05	1.49861e-06	0			0	0	0
-3.31879e-05	6.76009e-07	0			0	0	0
-1.71412e-05	2.65948e-07	0			0	0	0
-8.84985e-06	9.58354e-08	0			0	0	0
-4.56677e-06	3.22035e-08	0			0	0	0
-1.78381e-06	7.88952e-09	0			0	0	0
0	0	0			0	0	0
0	0	0			0	0	0
0	0	0			0	0	0
0	0	0			0	0	0
0	0	0			0	0	0
0	6.46659e-09	0			0	0	0
-3.59049e-06	2.06635e-08	0			0	0	0
-7.3576e-06	5.61702e-08	0			0	0	0
-1.50591e-05	1.39851e-07	0			0	0	0
-3.07234e-05	3.24858e-07	0			0	0	0
-6.23098e-05	7.20454e-07	0			0	0	0
-0.000125165	1.44916e-06	0			0	0	0
-0.000247846	2.75102e-06	0			0	0	0
-0.000482207	4.97722e-06	0			-0.00417	2.71545e-06	0
-0.000908513	8.62933e-06	0			-0.00796	2.99243e-06	0
-0.00165	1.41517e-05	0			-0.01358	3.15502e-06	0
-0.00284	2.20727e-05	0			-0.01998	5.92817e-06	0
-0.00456	3.26644e-05	0			-0.02438	1.83008e-05	0
-0.00674	4.55404e-05	0			-0.02409	4.58325e-05	0
-0.00895	5.9658e-05	0			-0.01938	8.1906e-05	0
-0.01051	7.38816e-05	0			-0.01309	0.000107401	0
-0.01078	8.47158e-05	0			-0.00777	0.000108891	0
-0.00965	8.98621e-05	0			-0.00423	9.00053e-05	0
-0.00761	8.69982e-05	0			-0.0022	6.26419e-05	0
-0.00539	7.5332e-05	0			-0.00111	3.79596e-05	0
-0.0035	5.92072e-05	0			-0.000561792	2.08317e-05	0
-0.00213	4.23188e-05	0			-0.0002837	1.05387e-05	0
-0.00123	2.78195e-05	0			-0.000143027	4.95982e-06	0
-0.000687612	1.70436e-05	0			-7.25764e-05	2.10582e-06	0
-0.000374866	9.88082e-06	0			-3.68417e-05	8.11567e-07	0
-0.000201677	5.41518e-06	0			-1.86681e-05	2.61745e-07	0
-0.000107481	2.80378e-06	0			-8.69227e-06	8.8757e-08	0
-5.60746e-05	1.36401e-06	0			-3.74004e-06	1.93591e-08	0
-2.94726e-05	5.84688e-07	0			-1.88132e-06	0	0
-1.54415e-05	2.41744e-07	0			0	0	0
-8.06899e-06	8.27744e-08	0			0	0	0
-4.20616e-06	2.57715e-08	0			0	0	0
-1.69778e-06	7.19158e-09	0			0	0	0
0	0	0			0	0	0
0	0	0			0	0	0
0	0	0			0	0	0
0	0	0			0	0	0
0	0	0			0	0	0
0	4.97301e-09	0			0	0	0
-3.06415e-06	1.75569e-08	0			0	0	0
-6.17931e-06	4.97726e-08	0			0	0	0
-1.24237e-05	1.24207e-07	0			0	0	0
-2.48493e-05	2.8725e-07	0			0	0	0
-4.93029e-05	6.43631e-07	0			0	0	0
-9.6669e-05	1.26206e-06	0			0	0	0
-0.000186397	2.42141e-06	0			0	0	0
-0.000352651	4.49653e-06	0			0	0	0
-0.000643737	7.72568e-06	0			0	0	0
-0.00113	1.27995e-05	0			0	0	0
-0.00188	2.01798e-05	0			-0.00456	4.49722e-06	0
-0.00292	3.02039e-05	0			-0.00877	6.24018e-06	0
-0.00418	4.25008e-05	0			-0.01512	8.86934e-06	0
-0.00542	5.6346e-05	0			-0.02244	1.60944e-05	0
-0.00627	6.88756e-05	0			-0.02752	3.6704e-05	0
-0.00643	7.80775e-05	0			-0.0272	7.67864e-05	0
-0.00583	8.07633e-05	0			-0.02179	0.000125444	0
-0.00472	7.573e-05	0			-0.01463	0.000155857	0
-0.00346	6.46949e-05	0			-0.00864	0.000151583	0
-0.00233	4.9754e-05	0			-0.0047	0.000120453	0
-0.00147	3.53011e-05	0			-0.00244	8.05904e-05	0
-0.000884657	2.3149e-05	0			-0.00124	4.69031e-05	0
-0.000513031	1.42138e-05	0			-0.000627935	2.48741e-05	0
-0.000289991	8.28881e-06	0			-0.000318294	1.21532e-05	0
-0.00016102	4.54184e-06	0			-0.000161758	5.61981e-06	0
-8.75472e-05	2.3328e-06	0			-8.22984e-05	2.33834e-06	0
-4.65899e-05	1.11979e-06	0			-4.18266e-05	8.4582e-07	0
-2.49688e-05	5.11482e-07	0			-2.11945e-05	2.93932e-07	0
-1.33016e-05	1.9917e-07	0			-9.76329e-06	8.10991e-08	0
-7.05012e-06	6.26625e-08	0			-4.23171e-06	2.04292e-08	0
-2.82314e-06	1.85552e-08	0			-2.11502e-06	0	0
-1.55431e-06	7.7553e-09	0			-1.04195e-06	0	0
0	0	0			0	0	0
0	0	0			0	0	0
0	0	0			0	0	0
0	0	0			0	0	0
0	0	0			0	0	0
0	3.70603e-09	0			0	0	0
-2.51429e-06	1.37573e-08	0			0	0	0
-4.97978e-06	3.90462e-08	0			0	0	0
-9.8131e-06	9.65808e-08	0			0	0	0
-1.91961e-05	2.29545e-07	0			0	0	0
-3.71641e-05	5.2493e-07	0			0	0	0
-7.09347e-05	1.04661e-06	0			0	0	0
-0.000132825	2.0122e-06	0			0	0	0
-0.000243846	3.7269e-06	0			0	0	0
-0.000430242	6.4225e-06	0			0	0	0
-0.000727929	1.06503e-05	0			0	0	0
-0.00117	1.67576e-05	0			0	0	0
-0.00176	2.49721e-05	0			0	0	0
-0.00244	3.5041e-05	0			0	0	0
-0.00309	4.5781e-05	0			-0.00427	7.44263e-06	0
-0.00353	5.57869e-05	0			-0.00814	1.24705e-05	0
-0.00362	6.22552e-05	0			-0.01389	2.11217e-05	0
-0.00333	6.34343e-05	0			-0.02046	3.79248e-05	0
-0.00276	5.86937e-05	0			-0.025	7.08535e-05	0
-0.00209	4.93046e-05	0			-0.02477	0.000122446	0
-0.00146	3.80525e-05	0			-0.02	0.000176534	0
-0.000963522	2.71596e-05	0			-0.01361	0.000203381	0
-0.000603113	1.79528e-05	0			-0.00817	0.000188224	0
-0.000363524	1.11142e-05	0			-0.00453	0.0001439	0
-0.000213	6.52008e-06	0			-0.0024	9.29618e-05	0
-0.000122211	3.60934e-06	0			-0.00125	5.24949e-05	0
-6.80617e-05	1.85007e-06	0			-0.000642381	2.69816e-05	0
-3.6985e-05	8.76176e-07	0			-0.000330097	1.30695e-05	0
-2.02464e-05	3.87111e-07	0			-0.000169784	5.85117e-06	0
-1.09854e-05	1.44029e-07	0			-8.71557e-05	2.41658e-06	0
-5.91516e-06	4.12616e-08	0			-4.45781e-05	9.18319e-07	0
-2.47362e-06	1.15764e-08	0			-2.2689e-05	2.86506e-07	0
-1.36977e-06	0	0			-1.14828e-05	9.14822e-08	0
0	0	0			-4.53805e-06	2.35793e-08	0
0	0	0			-2.25979e-06	9.44452e-09	0
0	0	0			-1.10951e-06	0	0
0	0	0			0	0	0
0	0	0			0	0	0
0	3.40194e-09	0			0	0	0
-1.12495e-06	8.93919e-09	0			0	0	0
-3.86508e-06	2.68759e-08	0			0	0	0
-7.45415e-06	7.01647e-08	0			0	0	0
-1.42393e-05	1.68141e-07	0			0	0	0
-2.68592e-05	3.94925e-07	0			0	0	0
-4.9833e-05	7.87395e-07	0			0	0	0
-9.05003e-05	1.58645e-06	0			0	0	0
-0.000161171	2.83849e-06	0			0	0	0
-0.000274716	4.90007e-06	0			0	0	0
-0.000449807	8.07737e-06	0			0	0	0
-0.000696747	1.25517e-05	0			0	0	0
-0.00101	1.87018e-05	0			0	0	0
-0.00137	2.59609e-05	0			0	0	0
-0.0017	3.34484e-05	0			0	0	0
-0.00192	4.02238e-05	0			0	0	0
-0.00197	4.44419e-05	0			0	0	0
-0.00183	4.48429e-05	0			-0.00345	1.05555e-05	0
-0.00156	4.12737e-05	0			-0.0064	1.9385e-05	0
-0.00122	3.46601e-05	0			-0.01066	3.48446e-05	0
-0.0008854	2.69507e-05	0			-0.01537	6.14256e-05	0
-0.000605886	1.9232e-05	0			-0.01859	0.000105015	0
-0.00039475	1.28609e-05	0			-0.01849	0.000160944	0
-0.000247355	8.18003e-06	0			-0.01522	0.00020955	0
-0.000150332	4.82539e-06	0			-0.01068	0.0002266	0
-8.92125e-05	2.66155e-06	0			-0.00665	0.000200541	0
-5.1962e-05	1.38092e-06	0			-0.00383	0.000148286	0
-2.81693e-05	6.37867e-07	0			-0.0021	9.32914e-05	0
-1.57661e-05	2.81599e-07	0			-0.00113	5.17799e-05	0
-8.72176e-06	1.2351e-07	0			-0.000601007	2.6323e-05	0
-4.77633e-06	2.77278e-08	0			-0.000317339	1.26942e-05	0
-2.08534e-06	7.88425e-09	0			-0.000166706	5.68865e-06	0
-1.16322e-06	0	0			-8.62579e-05	2.34105e-06	0
0	0	0			-4.46129e-05	8.68821e-07	0
0	0	0			-2.29031e-05	3.1617e-07	0
0	0	0			-1.16699e-05	9.47774e-08	0
0	0	0			-4.60835e-06	2.74636e-08	0
0	0	0			-2.29293e-06	8.75597e-09	0
0	0	0			-1.12494e-06	0	0
0	5.17819e-09	0			0	0	0
-2.89984e-06	1.75332e-08	0			0	0	0
-5.46917e-06	4.63788e-08	0			0	0	0
-1.01952e-05	1.14455e-07	0			0	0	0
-1.87262e-05	2.58325e-07	0			0	0	0
-3.37604e-05	5.58392e-07	0			0	0	0
-5.94609e-05	1.13091e-06	0			0	0	0
-0.000102854	2.03857e-06	0			0	0	0
-0.000169514	3.5199e-06	0			0	0	0
-0.000269004	5.7685e-06	0			0	0	0
-0.000403226	8.87341e-06	0			0	0	0
-0.00056904	1.28742e-05	0			0	0	0
-0.000749275	1.76787e-05	0			0	0	0
-0.00091316	2.2525e-05	0			0	0	0
-0.00102	2.6811e-05	0			0	0	0
-0.00105	2.93024e-05	0			0	0	0
-0.000992442	2.94259e-05	0			0	0	0
-0.000861629	2.70787e-05	0			0	0	0
-0.000693424	2.29544e-05	0			0	0	0
-0.000521821	1.8058e-05	0			-0.00244	1.25817e-05	0
-0.000370707	1.30889e-05	0			-0.00438	2.3463e-05	0
-0.00025096	8.9303e-06	0			-0.00703	4.28179e-05	0
-0.00016329	5.70395e-06	0			-0.00987	7.4209e-05	0
-0.000102872	3.44359e-06	0			-0.01177	0.000118867	0
-6.31332e-05	1.92349e-06	0			-0.01179	0.000169003	0
-3.79265e-05	9.99409e-07	0			-0.00997	0.000206796	0
-2.16811e-05	4.62436e-07	0			-0.00729	0.000211843	0
-1.18289e-05	1.98482e-07	0			-0.00477	0.000180774	0
-6.67501e-06	7.96097e-08	0			-0.00289	0.000130444	0
-2.96498e-06	1.41608e-08	0			-0.00167	8.11546e-05	0
-1.69395e-06	0	0			-0.000939514	4.50096e-05	0
0	0	0			-0.000518469	2.30549e-05	0
0	0	0			-0.000282441	1.12676e-05	0
0	0	0			-0.000152184	5.03133e-06	0
0	0	0			-8.11707e-05	2.11932e-06	0
0	0	0			-4.19801e-05	8.08782e-07	0
0	0	0			-2.18207e-05	3.04458e-07	0
0	0	0			-1.12329e-05	1.21441e-07	0
0	4.11914e-09	0			-4.43053e-06	3.20541e-08	0
-1.28681e-06	9.85721e-09	0			-2.20905e-06	8.8038e-09	0
-3.89159e-06	2.80337e-08	0			-1.08586e-06	0	0
-7.07928e-06	7.03276e-08	0			0	0	0
-1.26647e-05	1.60281e-07	0			0	0	0
-2.21983e-05	3.5883e-07	0			0	0	0
-3.79515e-05	7.4003e-07	0			0	0	0
-6.29577e-05	1.35513e-06	0			0	0	0
-0.000103168	2.38332e-06	0			0	0	0
-0.00015771	3.84121e-06	0			0	0	0
-0.000229433	5.90195e-06	0			0	0	0
-0.000315258	8.49084e-06	0			0	0	0
-0.000406204	1.14374e-05	0			0	0	0
-0.000487702	1.44023e-05	0			0	0	0
-0.000543102	1.6981e-05	0			0	0	0
-0.000559639	1.83772e-05	0			0	0	0
-0.000533798	1.84512e-05	0			0	0	0
-0.000472703	1.71107e-05	0			0	0	0
-0.000390684	1.46221e-05	0			0	0	0
-0.000303424	1.16757e-05	0			0	0	0
-0.000223133	8.70443e-06	0			0	0	0
-0.000156564	6.05659e-06	0			0	0	0
-0.000105571	3.90372e-06	0			-0.00156	1.24005e-05	0
-6.88465e-05	2.38844e-06	0			-0.00268	2.33423e-05	0
-4.36573e-05	1.34863e-06	0			-0.00414	4.16705e-05	0
-2.61675e-05	6.8687e-07	0			-0.00565	6.99391e-05	0
-1.58066e-05	3.37662e-07	0			-0.00666	0.00010698	0
-8.57713e-06	1.48382e-07	0			-0.00673	0.00014515	0
-4.93752e-06	5.7865e-08	0			-0.00587	0.000168466	0
-2.30068e-06	8.13857e-09	0			-0.00449	0.00016653	0
-1.32812e-06	0	0			-0.00311	0.000139392	0
0	0	0			-0.002	9.9035e-05	0
0	0	0			-0.00122	6.17696e-05	0
0	0	0			-0.000722652	3.5057e-05	0
0	0	0			-0.000416172	1.84256e-05	0
0	0	0			-0.000234942	9.04039e-06	0
0	0	0			-0.000130407	4.24363e-06	0
0	0	0			-7.13168e-05	1.84194e-06	0
0	0	0			-3.84924e-05	7.34486e-07	0
0	5.11623e-09	0			-1.96566e-05	2.91749e-07	0
-2.69498e-06	1.51726e-08	0			-9.41607e-06	1.10038e-07	0
-4.7868e-06	4.02423e-08	0			-4.03481e-06	5.33441e-08	0
-8.34764e-06	9.35044e-08	0			-2.02164e-06	8.90086e-09	0
-1.42419e-05	2.78067e-07	0			-9.98225e-07	0	0
-2.36725e-05	4.62309e-07	0			0	0	0
-3.81523e-05	8.55683e-07	0			0	0	0
-6.16113e-05	1.51222e-06	0			0	0	0
-9.15176e-05	2.46791e-06	0			0	0	0
-0.000129635	3.77094e-06	0			0	0	0
-0.000174028	5.31833e-06	0			0	0	0
-0.000220125	7.20952e-06	0			0	0	0
-0.000261054	8.98443e-06	0			0	0	0
-0.000289245	1.04422e-05	0			0	0	0
-0.000298899	1.13747e-05	0			0	0	0
-0.000288167	1.14765e-05	0			0	0	0
-0.000259804	1.07534e-05	0			0	0	0
-0.000219938	9.31879e-06	0			0	0	0
-0.000175761	7.5613e-06	0			0	0	0
-0.000133393	5.70369e-06	0			0	0	0
-9.67439e-05	4.08387e-06	0			0	0	0
-6.74488e-05	2.67088e-06	0			0	0	0
-4.54504e-05	1.61861e-06	0			0	0	0
-2.97424e-05	9.5001e-07	0			0	0	0
-1.82511e-05	4.95411e-07	0			-0.000917176	1.04932e-05	0
-1.13361e-05	2.53409e-07	0			-0.00151	1.94305e-05	0
-6.02772e-06	1.0624e-07	0			-0.00226	3.39588e-05	0
-2.89986e-06	4.23494e-08	0			-0.003	5.49487e-05	0
-1.72462e-06	2.74169e-08	0			-0.00351	8.03918e-05	0
-1.00692e-06	0	0			-0.00359	0.000104552	0
0	0	0			-0.00323	0.000117137	0
0	0	0			-0.00259	0.000112822	0
0	0	0			-0.0019	9.32742e-05	0
0	0	0			-0.0013	6.66878e-05	0
0	0	0			-0.000839085	4.26225e-05	0
0	0	0			-0.000521545	2.50185e-05	0
0	0	0			-0.000314016	1.36871e-05	0
0	0	0			-0.000184171	7.03191e-06	0
0	0	0			-0.000105642	3.39816e-06	0
-1.21548e-06	6.73542e-09	0			-5.94509e-05	1.58424e-06	0
-3.1625e-06	2.01694e-08	0			-3.29092e-05	6.71546e-07	0
-5.38268e-06	4.71397e-08	0			-1.79575e-05	2.86758e-07	0
-8.95285e-06	1.53216e-07	0			-8.27498e-06	1.13433e-07	0
-1.44961e-05	2.76221e-07	0			-3.48471e-06	4.53821e-08	0
-2.27508e-05	5.13289e-07	0			-1.75925e-06	8.66188e-09	0
-3.57191e-05	9.23128e-07	0			0	0	0
-5.29918e-05	1.51291e-06	0			0	0	0
-7.33345e-05	2.35378e-06	0			0	0	0
-9.65034e-05	3.2887e-06	0			0	0	0
-0.000120195	4.47419e-06	0			0	0	0
-0.000141143	5.60361e-06	0			0	0	0
-0.00015584	6.49127e-06	0			0	0	0
-0.000161577	7.08255e-06	0			0	0	0
-0.000157357	7.2083e-06	0			0	0	0
-0.000144208	6.83929e-06	0			0	0	0
-0.000124756	6.03939e-06	0			0	0	0
-0.000102308	4.97246e-06	0			0	0	0
-7.99103e-05	3.77339e-06	0			0	0	0
-5.97454e-05	2.75623e-06	0			0	0	0
-4.29669e-05	1.83331e-06	0			0	0	0
2.98585e-05	1.12342e-06	0			0	0	0
1.93282e-05	6.82384e-07	0			0	0	0
1.26326e-05	3.65233e-07	0			0	0	0
8.06246e-06	1.96999e-07	0			0	0	0
-3.37826e-06	8.13052e-08	0			0	0	0
-2.07821e-06	4.24718e-08	0			-0.00050988	7.90674e-06	0
-1.25162e-06	2.38251e-08	0			-0.000809698	1.42339e-05	0
0	0	0			-0.00117	2.40076e-05	0
0	0	0			-0.00153	3.72051e-05	0
0	0	0			-0.00178	5.24138e-05	0
0	0	0			-0.00184	6.57572e-05	0
0	0	0			-0.00171	7.15845e-05	0
0	0	0			-0.00144	6.81536e-05	0
0	0	0			-0.00111	5.67328e-05	0
0	0	0			-0.000801835	4.16242e-05	0
0	0	0			-0.000547697	2.77879e-05	0
0	0	0			-0.000357748	1.71591e-05	0
0	0	0			-0.000225186	9.88998e-06	0
-1.40536e-06	7.91848e-09	0			-0.000137396	5.32111e-06	0
-3.40533e-06	2.22641e-08	0			-8.16378e-05	2.7521e-06	0
-5.53155e-06	9.31643e-08	0			-4.74192e-05	1.31101e-06	0
-8.74291e-06	1.44274e-07	0			-2.70101e-05	6.37127e-07	0
-1.33939e-05	2.9897e-07	0			-1.51251e-05	2.9639e-07	0
-2.10941e-05	5.54649e-07	0			-6.91989e-06	1.29677e-07	0
-2.99428e-05	9.06489e-07	0			-2.85938e-06	4.63945e-08	0
-4.18318e-05	1.43165e-06	0			-1.45797e-06	3.30457e-08	0
-5.41379e-05	2.02371e-06	0			0	0	0
-6.65904e-05	2.75176e-06	0			0	0	0
-7.76088e-05	3.50903e-06	0			0	0	0
-8.55227e-05	4.06072e-06	0			0	0	0
-8.90208e-05	4.49119e-06	0			0	0	0
-8.75459e-05	4.78951e-06	0			0	0	0
8.14561e-05	4.56991e-06	0			0	0	0
7.188e-05	4.10759e-06	0			0	0	0
6.03517e-05	3.42211e-06	0			0	0	0
4.83933e-05	2.53793e-06	0			0	0	0
3.72062e-05	1.87074e-06	0			0	0	0
2.75357e-05	1.25922e-06	0			0	0	0
1.8865e-05	7.89694e-07	0			0	0	0
1.303e-05	4.92944e-07	0			0	0	0
8.75168e-06	2.72657e-07	0			0	0	0
-4.96297e-06	1.40257e-07	0			0	0	0
-2.31658e-06	7.20425e-08	0			0	0	0
-1.44441e-06	2.6253e-08	0			0	0	0
0	1.94358e-08	0			0	0	0
0	0	0			0	0	0
0	0	0			-0.000274423	5.37228e-06	0
0	0	0			-0.000420821	9.38869e-06	0
0	0	0			-0.00059331	1.52848e-05	0
0	0	0			-0.000762064	2.28041e-05	0
0	0	0			-0.000886534	3.10192e-05	0
0	0	0			-0.000933047	3.77502e-05	0
0	0	0			-0.000891998	4.09198e-05	0
0	0	0			-0.000781085	3.91224e-05	0
0	0	0			-0.000633267	3.31078e-05	0
0	0	0			-0.000480695	2.54406e-05	0
0	0	0			-0.000345077	1.78409e-05	0
-1.5053e-06	7.85547e-09	0			-0.000236266	1.1684e-05	0
-3.36646e-06	6.08418e-08	0			-0.000155364	7.19031e-06	0
-5.20468e-06	8.05936e-08	0			-9.86909e-05	4.11996e-06	0
-7.80098e-06	1.83976e-07	0			-6.08544e-05	2.27938e-06	0
-1.25482e-05	3.31432e-07	0			-3.65719e-05	1.17905e-06	0
-1.74832e-05	5.35036e-07	0			-2.14916e-05	5.96755e-07	0
-2.33777e-05	8.72198e-07	0			-1.17097e-05	2.82881e-07	0
3.09272e-05	1.22234e-06	0			-6.71855e-06	1.26464e-07	0
3.76775e-05	1.70932e-06	0			-2.23428e-06	4.99104e-08	0
4.36848e-05	2.20422e-06	0			-1.153e-06	2.6138e-08	0
4.81241e-05	2.70096e-06	0			0	0	0
5.03308e-05	2.95908e-06	0			0	0	0
4.99806e-05	3.08624e-06	0			0	0	0
4.71755e-05	2.98416e-06	0			0	0	0
4.24003e-05	2.6899e-06	0			0	0	0
3.63763e-05	2.27731e-06	0			0	0	0
2.98751e-05	1.78063e-06	0			0	0	0
2.25876e-05	1.38448e-06	0			0	0	0
1.71103e-05	8.56294e-07	0			0	0	0
1.25206e-05	5.43399e-07	0			0	0	0
8.87662e-06	3.48645e-07	0			0	0	0
5.391e-06	1.86043e-07	0			0	0	0
3.68422e-06	1.13924e-07	0			0	0	0
-1.54394e-06	4.44886e-08	0			0	0	0
0	2.13089e-08	0			0	0	0
0	1.4667e-08	0			0	0	0
0	0	0			0	0	0
0	0	0			0	0	0
0	0	0			0	0	0
0	0	0			0	0	0
0	0	0			-0.000144754	3.37242e-06	0
0	0	0			-0.000215942	5.7588e-06	0
0	0	0			-0.000298435	9.04793e-06	0
0	0	0			-0.000379584	1.32607e-05	0
0	0	0			-0.00044261	1.7628e-05	0
0	0	0			-0.000472912	2.12282e-05	0
0	0	0			-0.000464409	2.27972e-05	0
0	0	0			-0.000421626	2.24844e-05	0
0	0	0			-0.000356566	1.98805e-05	0
-1.49196e-06	6.96615e-09	0			-0.000283153	1.61194e-05	0
-2.2158e-06	4.74394e-08	0			-0.000212769	1.20389e-05	0
-4.50018e-06	9.59343e-08	0			-0.000152343	8.34962e-06	0
7.56789e-06	1.872e-07	0			-0.000104577	5.44278e-06	0
1.03865e-05	3.26783e-07	0			6.91955e-05	3.44921e-06	0
1.37114e-05	5.2553e-07	0			4.43339e-05	1.91002e-06	0
1.73622e-05	7.45376e-07	0			2.76099e-05	1.06027e-06	0
2.10369e-05	1.02949e-06	0			1.5849e-05	5.41571e-07	0
2.43425e-05	1.34703e-06	0			9.53717e-06	2.85119e-07	0
2.79373e-05	1.73265e-06	0			-5.60123e-06	1.25673e-07	0
2.93847e-05	1.87291e-06	0			-1.66699e-06	5.02601e-08	0
2.94689e-05	1.95857e-06	0			0	2.15329e-08	0
2.81976e-05	1.90646e-06	0			0	0	0
2.57767e-05	1.75681e-06	0			0	0	0
2.16019e-05	1.47909e-06	0			0	0	0
1.80949e-05	1.18612e-06	0			0	0	0
1.4568e-05	8.9439e-07	0			0	0	0
1.13008e-05	6.42948e-07	0			0	0	0
7.4977e-06	3.57047e-07	0			0	0	0
5.53109e-06	2.21584e-07	0			0	0	0
3.95371e-06	1.45942e-07	0			0	0	0
2.74476e-06	6.35873e-08	0			0	0	0
-1.00259e-06	3.17624e-08	0			0	0	0
0	1.48513e-08	0			0	0	0
0	1.56216e-08	0			0	0	0
0	0	0			0	0	0
0	0	0			0	0	0
0	0	0			0	0	0
0	0	0			0	0	0
0	0	0			0	0	0
0	0	0			0	0	0
0	0	0			0	0	0
0	0	0			-7.59736e-05	1.96924e-06	0
0	0	0			-0.000110848	3.35076e-06	0
0	0	0			-0.00015092	5.2173e-06	0
0	0	0			-0.000190829	7.62797e-06	0
0	0	0			-0.000223485	1.00259e-05	0
0	0	0			-0.000242354	1.21703e-05	0
0	0	0			-0.000243878	1.35141e-05	0
-1.36852e-06	3.57978e-08	0			-0.000228656	1.36384e-05	0
-1.94834e-06	5.23294e-08	0			-0.000200812	1.26752e-05	0
3.74912e-06	1.08513e-07	0			0.000166166	1.08395e-05	0
6.31367e-06	1.98714e-07	0			0.000130318	8.57527e-06	0
8.25763e-06	3.06697e-07	0			9.7412e-05	6.28323e-06	0
1.03868e-05	4.65581e-07	0			6.97591e-05	4.26824e-06	0
1.25396e-05	6.16935e-07	0			4.80777e-05	2.7802e-06	0
1.45061e-05	8.82556e-07	0			3.20138e-05	1.68203e-06	0
1.60608e-05	1.03966e-06	0			2.06635e-05	9.18728e-07	0
1.70077e-05	1.16499e-06	0			1.24417e-05	4.79838e-07	0
1.7224e-05	1.1913e-06	0			7.68086e-06	2.39519e-07	0
1.66875e-05	1.19079e-06	0			3.71868e-06	1.08191e-07	0
1.54807e-05	1.07908e-06	0			-1.19107e-06	4.60397e-08	0
1.37681e-05	9.23725e-07	0			0	1.54178e-08	0
1.17576e-05	7.39358e-07	0			0	0	0
9.65854e-06	5.42966e-07	0			0	0	0
6.94463e-06	3.73283e-07	0			0	0	0
5.3764e-06	2.32067e-07	0			0	0	0
4.0239e-06	1.21975e-07	0			0	0	0
2.91761e-06	7.56294e-08	0			0	0	0
-1.0986e-06	3.92361e-08	0			0	0	0
0	1.83758e-08	0			0	0	0
0	1.37609e-08	0			0	0	0
0	0	0			0	0	0
0	0	0			0	0	0
0	0	0			0	0	0
0	0	0			0	0	0
0	0	0			0	0	0
0	0	0			0	0	0
0	0	0			0	0	0
0	0	0			0	0	0
0	0	0			0	0	0
0	0	0			0	0	0
0	0	0			0	0	0
0	0	0			-3.91524e-05	1.09812e-06	0
0	0	0			-5.74985e-05	1.8898e-06	0
0	0	0			-7.74677e-05	2.97199e-06	0
0	0	0			-9.77056e-05	4.40892e-06	0
0	1.79314e-08	0			-0.000115135	6.01698e-06	0
-1.16342e-06	2.46916e-08	0			-0.000126734	7.40202e-06	0
-1.58607e-06	6.70394e-08	0			0.0001305	8.35697e-06	0
3.36849e-06	1.08115e-07	0			0.00012606	8.81763e-06	0
4.37768e-06	1.65844e-07	0			0.00011571	8.59029e-06	0
5.49452e-06	2.53618e-07	0			9.97789e-05	7.6343e-06	0
7.73983e-06	3.57795e-07	0			8.17575e-05	6.29353e-06	0
8.96785e-06	5.05409e-07	0			6.39199e-05	4.78652e-06	0
9.9729e-06	5.96638e-07	0			4.78624e-05	3.37231e-06	0
1.06369e-05	6.71711e-07	0			3.35819e-05	2.18744e-06	0
1.08773e-05	7.06476e-07	0			2.32037e-05	1.3489e-06	0
1.06654e-05	6.88835e-07	0			1.49138e-05	7.79281e-07	0
9.05426e-06	6.20099e-07	0			9.73689e-06	3.69834e-07	0
8.25957e-06	5.14536e-07	0			-6.15709e-06	1.92766e-07	0
7.23969e-06	3.97565e-07	0			3.07729e-06	8.56694e-08	0
6.10446e-06	3.12999e-07	0			-9.98714e-07	3.34083e-08	0
4.95867e-06	1.94365e-07	0			0	1.48307e-08	0
3.88684e-06	1.37786e-07	0			0	0	0
2.94534e-06	6.83307e-08	0			0	0	0
-1.31732e-06	3.79203e-08	0			0	0	0
0	2.01006e-08	0			0	0	0
0	1.62625e-08	0			0	0	0
0	0	0			0	0	0
0	0	0			0	0	0
0	0	0			0	0	0
0	0	0			0	0	0
0	0	0			0	0	0
0	0	0			0	0	0
0	0	0			0	0	0
0	0	0			0	0	0
0	0	0			0	0	0
0	0	0			0	0	0
0	0	0			0	0	0
0	0	0			0	0	0
0	0	0			0	0	0
0	0	0			0	0	0
0	0	0			0	0	0
0	0	0			-2.07595e-05	6.01199e-07	0
0	0	0			-3.04011e-05	1.0556e-06	0
0	1.5118e-08	0			-4.07072e-05	1.69662e-06	0
0	2.62956e-08	0			5.13869e-05	2.55856e-06	0
2.26558e-06	4.77444e-08	0			6.10661e-05	3.61846e-06	0
2.9375e-06	7.66651e-08	0			6.82994e-05	4.62688e-06	0
3.683e-06	1.43405e-07	0			7.19617e-05	5.40502e-06	0
4.45785e-06	1.83167e-07	0			7.2772e-05	5.95327e-06	0
5.20107e-06	2.6661e-07	0			6.87552e-05	5.91959e-06	0
5.84174e-06	2.99643e-07	0			6.16707e-05	5.37666e-06	0
6.30993e-06	3.36724e-07	0			5.26573e-05	4.53593e-06	0
6.54969e-06	3.56832e-07	0			4.2908e-05	3.47407e-06	0
6.53069e-06	3.55661e-07	0			3.34429e-05	2.49501e-06	0
6.25489e-06	3.38245e-07	0			2.49839e-05	1.66199e-06	0
5.75627e-06	2.37333e-07	0			1.64451e-05	9.98159e-07	0
5.09343e-06	1.86918e-07	0			1.14084e-05	5.46182e-07	0
4.33768e-06	1.37725e-07	0			7.62538e-06	2.97702e-07	0
3.55989e-06	1.03466e-07	0			4.1217e-06	1.25691e-07	0
-1.88583e-06	7.14391e-08	0			-1.58968e-06	5.39194e-08	0
-1.46485e-06	2.98212e-08	0			0	2.0675e-08	0
-1.10041e-06	2.04376e-08	0			0	0	0
0	0	0			0	0	0
0	0	0			0	0	0
0	0	0			0	0	0
0	0	0			0	0	0
0	0	0			0	0	0
0	0	0			0	0	0
0	0	0			0	0	0
0	0	0			0	0	0
0	0	0			0	0	0
0	0	0			0	0	0
0	0	0			0	0	0
0	0	0			0	0	0
0	0	0			0	0	0
0	0	0			0	0	0
0	0	0			0	0	0
0	0	0			0	0	0
0	0	0			0	0	0
0	0	0			0	0	0
0	0	0			0	0	0
0	1.45319e-08	0			0	0	0
0	1.40797e-08	0			1.12438e-05	3.29679e-07	0
0	2.14e-08	0			1.57787e-05	5.97265e-07	0
-1.14377e-06	3.48545e-08	0			2.20789e-05	9.50345e-07	0
2.49406e-06	5.24676e-08	0			2.80001e-05	1.61524e-06	0
3.02051e-06	7.04898e-08	0			3.36491e-05	2.20153e-06	0
3.52997e-06	1.14607e-07	0			3.83055e-05	2.93727e-06	0
3.97571e-06	1.31033e-07	0			4.25517e-05	3.50176e-06	0
4.31068e-06	1.46575e-07	0			4.38362e-05	3.81177e-06	0
4.49594e-06	1.53844e-07	0			4.29211e-05	3.91674e-06	0
4.50847e-06	1.52299e-07	0			3.99853e-05	3.5899e-06	0
4.3462e-06	1.39603e-07	0			3.5478e-05	3.06094e-06	0
4.02858e-06	1.18347e-07	0			3.00095e-05	2.36689e-06	0
3.59246e-06	9.13075e-08	0			2.3398e-05	1.66504e-06	0
-2.22834e-06	6.46882e-08	0			1.81978e-05	1.08459e-06	0
-1.86695e-06	4.46455e-08	0			1.35154e-05	6.44956e-07	0
-1.50791e-06	3.72767e-08	0			8.75324e-06	3.65145e-07	0
-1.1761e-06	2.4e-08	0			5.13425e-06	1.76437e-07	0
0	0	0			-3.34742e-06	9.46762e-08	0
0	0	0			-1.5056e-06	3.15307e-08	0
0	0	0			0	0	0
0	0	0			0	0	0
0	0	0			0	0	0
0	0	0			0	0	0
0	0	0			0	0	0
0	0	0			0	0	0
0	0	0			0	0	0
0	0	0			0	0	0
0	0	0			0	0	0
0	0	0			0	0	0
0	0	0			0	0	0
0	0	0			0	0	0
0	0	0			0	0	0
0	0	0			0	0	0
0	0	0			0	0	0
0	0	0			0	0	0
0	0	0			0	0	0
0	0	0			0	0	0
0	0	0			0	0	0
0	0	0			0	0	0
0	1.67716e-08	0			0	0	0
0	1.83686e-08	0			0	0	0
-1.13725e-06	2.14219e-08	0			6.27243e-06	1.79072e-07	0
-1.4075e-06	2.68112e-08	0			8.77992e-06	3.25885e-07	0
-1.68058e-06	4.87415e-08	0			1.17372e-05	5.35305e-07	0
-1.93314e-06	5.37003e-08	0			1.49602e-05	9.36414e-07	0
-2.13968e-06	5.96408e-08	0			1.93857e-05	1.31384e-06	0
-2.27681e-06	6.30645e-08	0			2.35747e-05	1.78334e-06	0
-2.32785e-06	6.19887e-08	0			2.63057e-05	2.16946e-06	0
-2.28636e-06	5.6374e-08	0			2.79686e-05	2.32876e-06	0
-2.15759e-06	4.79911e-08	0			2.83214e-05	2.34156e-06	0
-1.95728e-06	4.0046e-08	0			2.73e-05	2.17801e-06	0
-1.70832e-06	3.65648e-08	0			2.41738e-05	1.84051e-06	0
-1.43622e-06	4.15798e-08	0			2.12692e-05	1.40163e-06	0
-1.16473e-06	0	0			1.77711e-05	9.67547e-07	0
0	0	0			1.41171e-05	6.22195e-07	0
0	0	0			1.06815e-05	3.94562e-07	0
0	0	0			6.93231e-06	2.03698e-07	0
0	0	0			-4.07079e-06	9.89305e-08	0
0	0	0			-2.08164e-06	4.99492e-08	0
0	0	0			-1.35674e-06	0	0
0	0	0			0	0	0
0	0	0			0	0	0
0	0	0			0	0	0
0	0	0			0	0	0
0	0	0			0	0	0
0	0	0			0	0	0
0	0	0			0	0	0
0	0	0			0	0	0
0	0	0			0	0	0
0	0	0			0	0	0
0	0	0			0	0	0
0	0	0			0	0	0
0	0	0			0	0	0
0	0	0			0	0	0
0	0	0			0	0	0
0	0	0			0	0	0
0	0	0			0	0	0
0	0	0			0	0	0
0	0	0			0	0	0
0	0	0			0	0	0
1.04804e-06	0	0			0	0	0
-1.24663e-06	2.54186e-08	0			0	0	0
-1.42958e-06	3.82901e-08	0			3.10449e-06	9.22668e-08	0
-1.57874e-06	3.75986e-08	0			4.41167e-06	1.65986e-07	0
-1.67757e-06	3.9093e-08	0			6.02614e-06	2.90524e-07	0
-1.71431e-06	4.13635e-08	0			7.89375e-06	4.9245e-07	0
-1.68444e-06	4.43098e-08	0			9.89435e-06	7.24493e-07	0
-1.59166e-06	8.06055e-09	0			1.30542e-05	9.49378e-07	0
-1.44704e-06	7.14243e-09	0			1.62851e-05	1.12479e-06	0
-1.26676e-06	6.2159e-09	0			1.80266e-05	1.24336e-06	0
-1.06898e-06	6.00823e-09	0			1.89748e-05	1.24314e-06	0
0	0	0			1.89604e-05	1.18919e-06	0
0	0	0			1.7963e-05	9.30498e-07	0
0	0	0			1.61251e-05	7.34257e-07	0
0	0	0			1.37178e-05	5.48314e-07	0
0	0	0			1.02244e-05	3.48044e-07	0
0	0	0			7.81868e-06	2.08661e-07	0
0	0	0			-4.81379e-06	1.10907e-07	0
0	0	0			-2.61175e-06	4.76919e-08	0
0	0	0			-1.77807e-06	7.44464e-09	0
0	0	0			-1.16455e-06	0	0
0	0	0			0	0	0
0	0	0			0	0	0
0	0	0			0	0	0
0	0	0			0	0	0
0	0	0			0	0	0
0	0	0			0	0	0
0	0	0			0	0	0
0	0	0			0	0	0
0	0	0			0	0	0
0	0	0			0	0	0
0	0	0			0	0	0
0	0	0			0	0	0
0	0	0			0	0	0
0	0	0			0	0	0
0	0	0			0	0	0
0	0	0			0	0	0
0	0	0			0	0	0
0	0	0			0	0	0
0	0	0			0	0	0
-1.02459e-06	6.18917e-09	0			0	0	0
-1.1288e-06	5.87745e-09	0			0	0	0
-1.19769e-06	5.99284e-09	0			0	0	0
-1.22327e-06	6.19112e-09	0			-1.05425e-06	3.75896e-08	0
-1.20248e-06	6.15319e-09	0			2.79746e-06	7.42723e-08	0
-1.13781e-06	5.81659e-09	0			3.84041e-06	1.17198e-07	0
-1.0368e-06	5.37237e-09	0			5.06841e-06	2.15945e-07	0
0	5.10142e-09	0			6.41534e-06	3.86329e-07	0
0	0	0			9.03082e-06	5.14984e-07	0
0	0	0			1.07012e-05	4.89059e-07	0
0	0	0			1.2088e-05	5.56933e-07	0
0	0	0			1.29796e-05	6.07985e-07	0
0	0	0			1.32151e-05	5.60531e-07	0
0	0	0			1.27343e-05	4.80076e-07	0
0	0	0			1.16016e-05	3.70491e-07	0
0	0	0			9.99249e-06	2.84527e-07	0
0	0	0			-7.1528e-06	1.81729e-07	0
0	0	0			-5.58892e-06	1.07147e-07	0
0	0	0			-4.1414e-06	6.33644e-08	0
0	0	0			-2.11279e-06	1.38239e-08	0
0	0	0			-1.44702e-06	6.89581e-09	0
0	0	0			0	0	0
0	0	0			0	0	0
0	0	0			0	0	0
0	0	0			0	0	0
0	0	0			0	0	0
0	0	0			0	0	0
0	0	0			0	0	0
0	0	0			0	0	0
0	0	0			0	0	0
0	0	0			0	0	0
0	0	0			0	0	0
0	0	0			0	0	0
0	0	0			0	0	0
0	0	0			0	0	0
0	0	0			0	0	0
0	0	0			0	0	0
0	0	0			0	0	0
0	0	0			0	0	0
0	0	0			0	0	0
0	4.73576e-09	0			0	0	0
0	4.63044e-09	0			0	0	0
0	4.51101e-09	0			0	0	0
0	4.34618e-09	0			0	0	0
0	4.16539e-09	0			0	1.64389e-08	0
0	0	0			-1.07733e-06	2.85358e-08	0
0	0	0			-1.56866e-06	4.76248e-08	0
0	0	0			3.29893e-06	9.51172e-08	0
0	0	0			4.20834e-06	1.40767e-07	0
0	0	0			6.36745e-06	1.95126e-07	0
0	0	0			7.67023e-06	2.41914e-07	0
0	0	0			8.80565e-06	2.77301e-07	0
0	0	0			9.60241e-06	2.89437e-07	0
0	0	0			9.91808e-06	2.68274e-07	0
0	0	0			-9.68256e-06	2.333e-07	0
0	0	0			-8.04722e-06	1.91232e-07	0
0	0	0			-7.07806e-06	1.45756e-07	0
0	0	0			-5.86913e-06	9.32985e-08	0
0	0	0			-4.59936e-06	3.42841e-08	0
0	0	0			-3.41735e-06	2.26343e-08	0
0	0	0			-1.63016e-06	1.11628e-08	0
0	0	0			-1.12441e-06	5.82029e-09	0
0	0	0			0	0	0
0	0	0			0	0	0
0	0	0			0	0	0
0	0	0			0	0	0
0	0	0			0	0	0
0	0	0			0	0	0
0	0	0			0	0	0
0	0	0			0	0	0
0	0	0			0	0	0
0	0	0			0	0	0
0	0	0			0	0	0
0	0	0			0	0	0
0	0	0			0	0	0
0	0	0			0	0	0
0	0	0			0	0	0
0	0	0			0	0	0
0	0	0			0	0	0
0	0	0			0	0	0
0	0	0			0	0	0
0	0	0			0	0	0
0	0	0			0	0	0
0	0	0			0	0	0
0	0	0			0	0	0
0	0	0			0	0	0
0	0	0			0	0	0
0	0	0			-1.15845e-06	2.25678e-08	0
0	0	0			-1.60678e-06	3.73553e-08	0
0	0	0			-2.13358e-06	5.02577e-08	0
0	0	0			-3.81637e-06	7.18008e-08	0
0	0	0			-4.77408e-06	8.83022e-08	0
0	0	0			-5.66475e-06	1.06066e-07	0
0	0	0			-6.35563e-06	1.15948e-07	0
0	0	0			-6.72562e-06	1.16802e-07	0
0	0	0			-6.70153e-06	1.11867e-07	0
0	0	0			-6.28332e-06	1.07729e-07	0
0	0	0			-5.54563e-06	5.0396e-08	0
0	0	0			-4.61416e-06	3.80607e-08	0
0	0	0			-3.628e-06	2.66535e-08	0
0	0	0			-2.70436e-06	1.55491e-08	0
0	0	0			-1.20285e-06	8.03235e-09	0
0	0	0			0	4.47307e-09	0
0	0	0			0	0	0
0	0	0			0	0	0
0	0	0			0	0	0
0	0	0			0	0	0
0	0	0			0	0	0
0	0	0			0	0	0
0	0	0			0	0	0
0	0	0			0	0	0
0	0	0			0	0	0
0	0	0			0	0	0
0	0	0			0	0	0
0	0	0			0	0	0
0	0	0			0	0	0
0	0	0			0	0	0
0	0	0			0	0	0
0	0	0			0	0	0
0	0	0			0	0	0
0	0	0			0	0	0
0	0	0			0	0	0
0	0	0			0	0	0
0	0	0			0	0	0
0	0	0			0	0	0
0	0	0			0	0	0
0	0	0			0	0	0
0	0	0			0	0	0
0	0	0			0	0	0
0	0	0			-1.1289e-06	6.1373e-09	0
0	0	0			-1.48802e-06	8.53081e-09	0
0	0	0			-1.8742e-06	1.56059e-08	0
0	0	0			-3.52621e-06	2.48539e-08	0
0	0	0			-4.1896e-06	3.17795e-08	0
0	0	0			-4.70971e-06	3.95704e-08	0
0	0	0			-4.99619e-06	4.20103e-08	0
0	0	0			-4.99274e-06	4.369e-08	0
0	0	0			-4.69634e-06	3.93125e-08	0
0	0	0			-4.15949e-06	3.17985e-08	0
0	0	0			-3.47361e-06	2.29178e-08	0
0	0	0			-2.74161e-06	1.59145e-08	0
0	0	0			-1.16582e-06	9.64062e-09	0
0	0	0			0	4.82724e-09	0
0	0	0			0	3.33921e-09	0
0	0	0			0	0	0
0	0	0			0	0	0
0	0	0			0	0	0
0	0	0			0	0	0
0	0	0			0	0	0
0	0	0			0	0	0
0	0	0			0	0	0
0	0	0			0	0	0
0	0	0			0	0	0
0	0	0			0	0	0
0	0	0			0	0	0
0	0	0			0	0	0
0	0	0			0	0	0
0	0	0			0	0	0
0	0	0			0	0	0
0	0	0			0	0	0
0	0	0			0	0	0
0	0	0			0	0	0
0	0	0			0	0	0
0	0	0			0	0	0
0	0	0			0	0	0
0	0	0			0	0	0
0	0	0			0	0	0
0	0	0			0	0	0
0	0	0			0	0	0
0	0	0			0	0	0
0	0	0			0	0	0
0	0	0			-9.97532e-07	5.29552e-09	0
0	0	0			-1.24801e-06	8.74299e-09	0
0	0	0			-2.49928e-06	1.40815e-08	0
0	0	0			-2.97085e-06	1.86142e-08	0
0	0	0			-3.34354e-06	2.13118e-08	0
0	0	0			-3.55341e-06	2.35472e-08	0
0	0	0			-3.55965e-06	2.32875e-08	0
0	0	0			-3.35846e-06	2.06593e-08	0
0	0	0			-2.98506e-06	1.83796e-08	0
0	0	0			-2.50275e-06	1.34886e-08	0
0	0	0			-1.02439e-06	8.64346e-09	0
0	0	0			0	4.80242e-09	0
0	0	0			0	2.93739e-09	0
0	0	0			0	0	0
0	0	0			0	0	0
0	0	0			0	0	0
0	0	0			0	0	0
0	0	0			0	0	0
0	0	0			0	0	0
0	0	0			0	0	0
0	0	0			0	0	0
0	0	0			0	0	0
0	0	0			0	0	0
0	0	0			0	0	0
0	0	0			0	0	0
0	0	0			0	0	0
[truncated: 542,998+ more rows]

## Sheet: Fig. 3
Fig. 3b					Fig. 3e									Fig. 3g
	SBR	FWHM (mm)				Intensity of 1st Y6CT-NPs injection	error bars	Intensity of ischemia reperfusion	error bars	Intensity of 2nd Y6CT-NPs injection	error bars				Intensity of 1st Y6CT-NPs injection	error bars	Intensity of ischemia reperfusion	error bars	Intensity of 2nd Y6CT-NPs injection	error bars
LP 900 nm	1.32	0.3073			Ellipse	0.03276	0.00154	0.33017	0.02559	0.907	0.05898			Ellipse	0.03698	0.000714353	0.08902	0.00643	0.0935	0.00637
LP 1000 nm	1.39	0.2932			Rectangle	1	0.07573	1.19477	0.02769	1.7408	0.05513			Rectangle	1	0.02366	0.9927	0.07916	1.4987	0.05902
LP 1100 nm	1.79	0.2738
						Ellipse-1	Ellipse-2	Ellipse-3	Rectangle-1	Rectangle-2	Rectangle-3				Ellipse-1	Ellipse-2	Ellipse-3	Rectangle-1	Rectangle-2	Rectangle-3
					Intensity of 1st Y6CT-NPs injection	0.03278	0.03429	0.03121	1.0725	0.9214	1.0061			Intensity of 1st Y6CT-NPs injection	0.03617	0.03725	0.03752	0.9907	1.0269	0.9824
					Intensity of ischemia reperfusion	0.3507	0.3383	0.3015	1.2113	1.2102	1.1628			Intensity of ischemia reperfusion	0.09615	0.08726	0.08365	1.0391	0.9013	1.0377
					Intensity of 2nd Y6CT-NPs injection	0.8904	0.9725	0.8581	1.7921	1.6825	1.7478			Intensity of 2nd Y6CT-NPs injection	0.09604	0.08625	0.09821	1.5668	1.4623	1.467

## Sheet: Supplementary Fig. 5
	Time (day)	Diameter (nm)	error bars
	0	172	3.87912
	2	173.388	2.88904
	4	170.175	5.38172
	6	170.687	3.58143
	8	166.421	3.30816
	10	168.043	4.44412
	12	170.256	3.27425
	14	167.965	4.34546

## Sheet: Supplementary Fig. 6
Supplementary Fig. 6a														Supplementary Fig. 6b
wavelength (nm)	0	0.1	0.2	0.3	0.4	0.5	0.6	0.7	0.8	0.9	0.99			wavelength (nm)	0	0.1	0.2	0.3	0.4	0.5	0.6	0.7	0.8	0.9	0.99
200	0.20665	0.21846	0.23804	0.1587	-0.06383	0.76991	0.38786	0.00763	0.525	0.80435	2.2042			650	0.01097	0.00519	0.00959	0.01165	0.04091	0.06538	0.04927	0.0601	0.05453	0.0544	0.0529
201	0.19715	0.27336	0.23349	0.28478	-0.03435	0.72861	0.45119	0.02545	0.46562	0.95963	2.006			651	0.01078	0.00523	0.00954	0.01188	0.041	0.06562	0.04891	0.06024	0.05473	0.05442	0.05317
202	0.16865	0.31192	0.25513	0.3587	0.05164	0.69027	0.57256	0.05344	0.37187	1.13354	1.74774			652	0.01049	0.00536	0.00969	0.01219	0.04091	0.06588	0.04855	0.06049	0.05507	0.05463	0.05376
203	0.16508	0.23131	0.13098	0.35435	0.00988	0.58112	0.53034	0.16794	0.36562	1.13044	1.53753			653	0.01013	0.00557	0.01007	0.01254	0.04065	0.06614	0.04827	0.06078	0.05554	0.05504	0.05458
204	0.20665	0.23832	0.08087	0.3087	0.0369	0.48673	0.62797	0.26209	0.475	1.17081	1.38438			654	0.00974	0.00584	0.01062	0.01291	0.0403	0.06633	0.04813	0.06109	0.05611	0.0556	0.05552
205	0.23872	0.27336	0.03417	0.25217	-0.05155	0.57522	0.6095	0.32824	0.63437	1.1677	1.25525			655	0.00936	0.00614	0.01127	0.01328	0.03992	0.06644	0.04816	0.06135	0.05672	0.05629	0.05647
206	0.21259	0.32477	0.21982	0.19348	-0.01961	0.45133	0.5066	0.29008	0.725	1.12423	1.16516			656	0.00902	0.00641	0.01193	0.01365	0.03961	0.06642	0.04834	0.06156	0.05731	0.05705	0.05727
207	0.13539	0.34579	0.31549	0.2087	-0.05646	0.44838	0.47493	0.29262	0.675	1.11491	1.08708			657	0.00875	0.00661	0.01249	0.01403	0.03942	0.06629	0.04864	0.06171	0.05783	0.05783	0.05784
208	0.09264	0.30958	0.31093	0.24348	0.04182	0.15339	0.42216	0.30534	0.6	1.09006	1.03303			658	0.00855	0.00671	0.01285	0.01444	0.03938	0.06609	0.04899	0.06181	0.05823	0.05855	0.0581
209	0.19002	0.23715	0.20501	0.35217	0.04919	0.25664	0.44591	0.36132	0.55	1.04037	0.99099			659	0.00845	0.00671	0.01294	0.01487	0.03949	0.06586	0.0493	0.0619	0.05847	0.05917	0.05802
210	0.22922	0.25467	0.13895	0.25217	0.09587	0.28024	0.34565	0.31552	0.55937	1.01242	0.96696			660	0.00844	0.0066	0.01274	0.01531	0.0397	0.06569	0.04951	0.062	0.05857	0.05964	0.05763
211	0.25416	0.27804	0.17084	0.25435	-0.04909	0.42773	0.44063	0.257	0.56875	1.01864	0.94294			661	0.00852	0.00644	0.01226	0.01573	0.03995	0.06563	0.04955	0.06211	0.05853	0.05993	0.05699
212	0.14133	0.35397	0.12756	0.2587	4.91376e-05	0.54572	0.54617	0.2341	0.525	1.01553	0.91892			662	0.00868	0.00627	0.01156	0.01609	0.04018	0.06574	0.04939	0.06224	0.0584	0.06004	0.0562
213	0.08076	0.28271	0.17312	0.35435	-0.03435	0.44838	0.57784	0.2341	0.4875	0.97826	0.89489			663	0.00889	0.00614	0.01075	0.0163	0.04033	0.06604	0.04905	0.06237	0.05822	0.06	0.05537
214	0.01544	0.25818	0.17084	0.27826	0.02707	0.53097	0.57784	0.25191	0.49688	0.9441	0.87087			664	0.00911	0.0061	0.00994	0.01633	0.04037	0.06651	0.04854	0.06246	0.05804	0.05984	0.05462
215	0.02257	0.24299	0.15945	0.24783	-0.02943	0.39233	0.54881	0.26972	0.47812	0.91615	0.86486			665	0.00929	0.00618	0.00924	0.01612	0.04029	0.06711	0.04794	0.06249	0.05789	0.05961	0.05403
216	0.10095	0.28388	0.15148	0.18913	0.0369	0.56047	0.69657	0.2112	0.49062	0.90994	0.84384			666	0.00941	0.00638	0.00871	0.01568	0.04012	0.06776	0.0473	0.06245	0.05777	0.05938	0.05367
217	0.17815	0.26519	0.17198	0.16957	0.04182	0.53097	0.65435	0.16285	0.46562	0.89441	0.84684			667	0.00941	0.00668	0.00841	0.01504	0.03989	0.06839	0.04671	0.06232	0.05768	0.05919	0.05352
218	0.20071	0.24883	0.2369	0.15652	-0.02698	0.56342	0.6781	0.15267	0.49062	0.89752	0.83784			668	0.00929	0.00703	0.00833	0.01426	0.03964	0.06892	0.0462	0.06213	0.05758	0.05904	0.05357
219	0.15914	0.20093	0.23349	0.12174	0.00251	0.45133	0.60686	0.16285	0.45	0.88509	0.84084			669	0.00904	0.00737	0.00841	0.01343	0.03942	0.06929	0.04583	0.06188	0.05743	0.05895	0.0537
220	0.12352	0.22547	0.23121	0.20435	0.04427	0.41888	0.56728	0.14504	0.41875	0.87578	0.82883			670	0.00867	0.00763	0.00858	0.01264	0.03925	0.06946	0.04559	0.06161	0.0572	0.05887	0.05383
221	0.16152	0.21963	0.21754	0.25	0.15483	0.44838	0.59631	0.14504	0.42188	0.86957	0.82282			671	0.00823	0.00776	0.00873	0.01199	0.03915	0.06942	0.04549	0.06131	0.05686	0.05877	0.05383
222	0.12352	0.20327	0.20843	0.29348	0.09095	0.52802	0.51187	0.16794	0.44062	0.86025	0.81982			672	0.00777	0.00771	0.00877	0.01152	0.03913	0.06921	0.04551	0.061	0.0564	0.0586	0.05362
223	0.12233	0.21262	0.16629	0.20435	0.07376	0.52507	0.49868	0.19084	0.45625	0.86336	0.81381			673	0.00734	0.00746	0.00865	0.01125	0.03915	0.06885	0.04561	0.06066	0.05582	0.0583	0.05313
224	0.10333	0.23248	0.16401	0.14565	0.06884	0.55752	0.41161	0.20102	0.45937	0.85404	0.81081			674	0.007	0.00703	0.00835	0.01117	0.03921	0.06841	0.04577	0.06025	0.05514	0.05787	0.05239
225	0.10095	0.27336	0.14806	0.10652	0.05901	0.49853	0.45119	0.19338	0.47187	0.85714	0.8048			675	0.00677	0.00646	0.0079	0.01121	0.03927	0.06794	0.04596	0.05977	0.05439	0.0573	0.05145
226	0.05226	0.27453	0.12073	0.0913	0.06393	0.45723	0.50923	0.20611	0.48125	0.84783	0.8018			676	0.00668	0.00582	0.00736	0.01132	0.03929	0.06749	0.04616	0.0592	0.05359	0.05662	0.05041
227	0.00831	0.2722	0.10364	0.14348	0.10815	0.35103	0.53826	0.22901	0.49688	0.84162	0.79579			677	0.00673	0.00519	0.00681	0.01141	0.03924	0.06709	0.04634	0.05854	0.05276	0.0559	0.04941
228	0.06888	0.23949	0.08314	0.15435	0.15729	0.27729	0.55673	0.25954	0.51563	0.82919	0.79579			678	0.00689	0.00465	0.00637	0.01145	0.03909	0.06677	0.04646	0.05783	0.05193	0.05519	0.04857
229	0.08789	0.17991	0.14692	0.23478	0.25556	0.25959	0.54617	0.29771	0.53437	0.83541	0.79279			679	0.00714	0.00427	0.00609	0.0114	0.03882	0.06651	0.0465	0.05712	0.0511	0.05456	0.04799
230	0.09264	0.14953	0.14465	0.19565	0.31207	0.29499	0.55673	0.34097	0.55312	0.8323	0.79579			680	0.00745	0.0041	0.00604	0.0113	0.03841	0.06632	0.04642	0.05646	0.05027	0.05405	0.04771
231	0	0.18224	0.17995	0.17609	0.39806	0.36873	0.56464	0.38422	0.56875	0.8323	0.79279			681	0.0078	0.00414	0.0062	0.01119	0.03788	0.06615	0.04618	0.0559	0.04945	0.05365	0.04774
232	0.01306	0.22664	0.17312	0.15217	0.45949	0.38938	0.58575	0.43003	0.58437	0.81677	0.79279			682	0.00817	0.00438	0.00654	0.01113	0.03726	0.06599	0.04577	0.05546	0.04865	0.05336	0.048
233	0.07601	0.25935	0.19362	0.14348	0.53319	0.44838	0.59103	0.46565	0.5875	0.81677	0.78979			683	0.00855	0.00476	0.00699	0.01121	0.03657	0.06579	0.04517	0.05513	0.04788	0.05311	0.04839
234	0.15558	0.2757	0.24032	0.21522	0.58479	0.47198	0.59103	0.50891	0.6	0.80745	0.78678			684	0.00893	0.0052	0.00747	0.01149	0.03588	0.06553	0.0444	0.05488	0.04715	0.05284	0.04878
235	0.20903	0.3014	0.27563	0.26957	0.6241	0.49263	0.60158	0.5369	0.61875	0.80745	0.78078			685	0.00932	0.00562	0.00791	0.01199	0.03523	0.06518	0.0435	0.05462	0.04648	0.05248	0.04906
236	0.18527	0.33411	0.30979	0.29783	0.6241	0.49853	0.61741	0.56489	0.64687	0.80124	0.77177			686	0.0097	0.00595	0.00825	0.01272	0.03468	0.06472	0.04251	0.05428	0.04587	0.05197	0.04913
237	0.22447	0.33645	0.32005	0.27826	0.62655	0.53392	0.63588	0.59033	0.65937	0.79814	0.76877			687	0.01009	0.00614	0.00849	0.01365	0.03426	0.06415	0.0415	0.05378	0.04533	0.05129	0.04897
238	0.23872	0.35164	0.3303	0.2913	0.63147	0.56047	0.64908	0.61578	0.6625	0.79193	0.76276			688	0.01048	0.00617	0.00863	0.01469	0.03396	0.06347	0.04053	0.05307	0.04483	0.05047	0.04857
239	0.28385	0.34813	0.33827	0.3087	0.63392	0.59292	0.65699	0.64122	0.66563	0.78261	0.75976			689	0.01086	0.00606	0.00872	0.01575	0.03378	0.0627	0.03964	0.05213	0.04434	0.04954	0.048
240	0.29335	0.3493	0.33485	0.31087	0.62901	0.60472	0.66227	0.65649	0.66875	0.7795	0.75075			690	0.01123	0.00588	0.00883	0.01673	0.03368	0.06186	0.03886	0.051	0.04382	0.04861	0.04734
241	0.31116	0.34346	0.34169	0.3087	0.62655	0.61062	0.66227	0.66921	0.675	0.76708	0.74174			691	0.01157	0.00568	0.00899	0.01755	0.0336	0.06098	0.03819	0.04974	0.04322	0.04775	0.04668
242	0.31354	0.33879	0.34282	0.31304	0.62655	0.61062	0.65963	0.6743	0.66875	0.76087	0.72973			692	0.0119	0.00555	0.00925	0.01813	0.0335	0.0601	0.03762	0.04846	0.04252	0.04706	0.04613
243	0.30998	0.33995	0.34169	0.31739	0.62901	0.61947	0.64908	0.6743	0.67188	0.74845	0.71772			693	0.01219	0.00554	0.00962	0.01845	0.03333	0.05924	0.03711	0.04726	0.04169	0.04659	0.04574
244	0.30879	0.33528	0.33599	0.31522	0.6241	0.62242	0.64116	0.67684	0.65937	0.73913	0.7057			694	0.01245	0.0057	0.01007	0.01852	0.0331	0.05846	0.03662	0.04623	0.04075	0.04634	0.04555
245	0.30641	0.32827	0.33371	0.31087	0.61427	0.61947	0.63325	0.67684	0.65625	0.72981	0.69669			695	0.01266	0.00603	0.01057	0.01841	0.03279	0.05776	0.03613	0.04541	0.03972	0.04627	0.04556
246	0.30523	0.32126	0.33371	0.30217	0.59953	0.61062	0.62797	0.67939	0.65	0.7205	0.68468			696	0.01284	0.00649	0.01108	0.01818	0.03244	0.05718	0.03563	0.04482	0.03867	0.0463	0.04573
247	0.29929	0.31308	0.32802	0.30217	0.59707	0.59882	0.62005	0.67939	0.64375	0.70808	0.67567			697	0.01297	0.00704	0.01157	0.01795	0.03208	0.05672	0.03513	0.04444	0.03764	0.04632	0.046
248	0.29454	0.30491	0.32005	0.28913	0.58724	0.59292	0.60686	0.6743	0.62813	0.69255	0.66366			698	0.01308	0.00761	0.01202	0.01782	0.03174	0.05636	0.03466	0.0442	0.0367	0.04622	0.04631
249	0.29335	0.3014	0.31093	0.28696	0.57987	0.58407	0.60158	0.66667	0.61562	0.68013	0.64865			699	0.01319	0.00815	0.01243	0.01785	0.03145	0.0561	0.03424	0.04403	0.03589	0.04589	0.04658
250	0.28504	0.29556	0.30866	0.28261	0.56268	0.57817	0.58839	0.65649	0.60313	0.6677	0.63964			700	0.01334	0.00863	0.01282	0.0181	0.03121	0.05587	0.03393	0.04385	0.03524	0.04528	0.04676
251	0.28147	0.29206	0.30182	0.28478	0.55285	0.56637	0.58047	0.64377	0.59688	0.65839	0.62763			701	0.01357	0.00903	0.01323	0.01859	0.03101	0.05563	0.03374	0.0436	0.03473	0.04439	0.04681
252	0.27672	0.28855	0.29954	0.28043	0.54548	0.56047	0.57256	0.63359	0.59062	0.64907	0.61561			702	0.01395	0.00937	0.01369	0.01928	0.03084	0.05533	0.03366	0.04326	0.03435	0.04325	0.04669
253	0.27791	0.28738	0.29499	0.27826	0.53565	0.55457	0.56201	0.62595	0.58437	0.64286	0.6006			703	0.01452	0.0097	0.01421	0.02013	0.03068	0.05492	0.03368	0.04281	0.03405	0.04196	0.04641
254	0.27197	0.28388	0.29385	0.27174	0.52582	0.54867	0.55409	0.61832	0.57188	0.63354	0.59159			704	0.01533	0.01007	0.01478	0.02108	0.03051	0.05435	0.03373	0.04229	0.03375	0.04065	0.04599
255	0.2696	0.28154	0.29271	0.26739	0.51845	0.53982	0.54881	0.61578	0.5625	0.63044	0.58558			705	0.01639	0.01054	0.01538	0.02205	0.03031	0.05361	0.03376	0.04171	0.03343	0.03943	0.04543
256	0.26722	0.27804	0.29271	0.26957	0.51354	0.53097	0.54617	0.61069	0.55625	0.62422	0.57657			706	0.01768	0.01115	0.01596	0.02301	0.03009	0.0527	0.03369	0.04112	0.03303	0.03841	0.04477
257	0.26485	0.2757	0.29385	0.26957	0.50862	0.52212	0.53562	0.6056	0.55	0.61801	0.57057			707	0.01919	0.01195	0.0165	0.02395	0.02986	0.05165	0.03345	0.04052	0.03255	0.03765	0.04403
258	0.26485	0.27336	0.29499	0.26957	0.50617	0.51917	0.53034	0.60051	0.54375	0.6118	0.56456			708	0.02084	0.01294	0.01695	0.02486	0.02962	0.05052	0.03303	0.03993	0.03201	0.03718	0.04323
259	0.26366	0.2757	0.29613	0.26957	0.50617	0.51917	0.52507	0.59796	0.54062	0.6087	0.56456			709	0.02259	0.01412	0.01731	0.02579	0.02938	0.04936	0.03241	0.03931	0.03142	0.03697	0.04239
260	0.26485	0.27453	0.29727	0.27174	0.50371	0.51917	0.52507	0.59542	0.5375	0.6087	0.56156			710	0.02437	0.01548	0.01762	0.02679	0.02915	0.04823	0.03163	0.03864	0.03084	0.03695	0.04153
261	0.26722	0.2757	0.29727	0.27609	0.4988	0.51917	0.52243	0.59288	0.53437	0.6087	0.55856			711	0.02614	0.01699	0.01793	0.02788	0.02892	0.04719	0.03074	0.0379	0.03031	0.03701	0.04065
262	0.26603	0.2757	0.29954	0.27174	0.50371	0.51917	0.51451	0.59288	0.52813	0.60559	0.55255			712	0.0279	0.01863	0.01833	0.02911	0.02869	0.04628	0.02983	0.03707	0.02986	0.03706	0.03976
263	0.26841	0.27921	0.30296	0.27174	0.50125	0.51917	0.51451	0.59288	0.52813	0.6087	0.55255			713	0.02966	0.02038	0.01891	0.03047	0.02847	0.04549	0.02896	0.03615	0.0295	0.03702	0.03887
264	0.2696	0.28037	0.3041	0.27174	0.4988	0.51327	0.51187	0.59542	0.53125	0.60559	0.55255			714	0.03145	0.02221	0.01975	0.03194	0.02828	0.04483	0.02819	0.03517	0.02922	0.03683	0.03801
265	0.27197	0.28271	0.30524	0.27391	0.49634	0.51032	0.51451	0.59288	0.53437	0.60559	0.54955			715	0.03335	0.0241	0.02091	0.03348	0.02814	0.04426	0.02758	0.03419	0.029	0.03646	0.03718
266	0.27435	0.28388	0.3041	0.27826	0.4988	0.51327	0.51451	0.59542	0.525	0.6087	0.55255			716	0.03541	0.02604	0.02242	0.03506	0.02809	0.04377	0.02712	0.03327	0.02879	0.03594	0.0364
267	0.27553	0.28271	0.30866	0.28261	0.50371	0.52212	0.51187	0.59542	0.52187	0.6087	0.54955			717	0.03769	0.02799	0.02427	0.03665	0.02817	0.04331	0.02679	0.03246	0.02854	0.03531	0.0357
268	0.27553	0.28388	0.30979	0.28696	0.50617	0.52212	0.51451	0.59542	0.52813	0.6087	0.55555			718	0.04021	0.02995	0.02642	0.03825	0.0284	0.04288	0.02655	0.03182	0.02821	0.03463	0.03509
269	0.27435	0.28505	0.30979	0.28478	0.50371	0.51917	0.51979	0.59542	0.53125	0.6087	0.55856			719	0.04301	0.03192	0.02882	0.03991	0.02878	0.04246	0.02636	0.03134	0.02778	0.03397	0.03457
270	0.27553	0.28738	0.30752	0.28478	0.50617	0.51622	0.52507	0.59288	0.53437	0.61491	0.56156			720	0.04607	0.0339	0.03141	0.04168	0.02931	0.04206	0.02614	0.03102	0.02726	0.03338	0.03413
271	0.27553	0.28621	0.30752	0.28261	0.50617	0.52212	0.52243	0.59288	0.53125	0.61491	0.56456			721	0.04938	0.03595	0.03415	0.04366	0.02994	0.0417	0.02586	0.03078	0.02666	0.03291	0.03377
272	0.27791	0.28388	0.30752	0.28261	0.51108	0.52212	0.52243	0.59033	0.53125	0.61801	0.56456			722	0.05294	0.03813	0.03701	0.04593	0.03061	0.04138	0.02551	0.03057	0.02603	0.03255	0.03346
273	0.27553	0.28271	0.30638	0.28043	0.50617	0.51917	0.52507	0.59288	0.53437	0.61801	0.56757			723	0.05675	0.04052	0.03998	0.04856	0.03127	0.04111	0.02508	0.03029	0.02541	0.03231	0.03316
274	0.27435	0.27921	0.30296	0.28043	0.50371	0.51917	0.5277	0.59288	0.54062	0.61801	0.56757			724	0.06081	0.04322	0.04307	0.0516	0.03186	0.04085	0.02461	0.02989	0.02484	0.03213	0.03286
275	0.27197	0.27804	0.29841	0.28043	0.50371	0.51917	0.52507	0.59288	0.54062	0.61491	0.57057			725	0.06515	0.04632	0.04631	0.05503	0.03238	0.04058	0.02413	0.02935	0.02434	0.03198	0.03251
276	0.26841	0.2757	0.29385	0.27609	0.50371	0.51917	0.5277	0.59288	0.54375	0.6087	0.57057			726	0.06983	0.04989	0.04974	0.05883	0.03284	0.04026	0.02368	0.02865	0.02392	0.0318	0.03212
277	0.26485	0.27336	0.29157	0.27391	0.50617	0.52212	0.52507	0.59288	0.54062	0.6118	0.56757			727	0.0749	0.05394	0.0534	0.06294	0.03329	0.03984	0.02331	0.02787	0.02356	0.03153	0.03166
278	0.26128	0.26986	0.28815	0.26739	0.50371	0.52212	0.5277	0.59033	0.54062	0.6118	0.56757			728	0.08041	0.05847	0.0573	0.06728	0.03378	0.03927	0.02303	0.02706	0.02322	0.03115	0.03115
279	0.25534	0.26636	0.28588	0.26087	0.49634	0.52212	0.52243	0.58524	0.54062	0.6118	0.56757			729	0.08641	0.06341	0.06149	0.0718	0.0344	0.03854	0.02282	0.02631	0.02288	0.03063	0.0306
280	0.25178	0.26285	0.28246	0.26304	0.49388	0.51622	0.52507	0.5827	0.54062	0.60559	0.56757			730	0.09296	0.06868	0.06599	0.07647	0.0352	0.03766	0.02268	0.02571	0.02249	0.02999	0.03004
281	0.24941	0.25818	0.28132	0.26087	0.49143	0.51327	0.52243	0.58524	0.54062	0.60249	0.56456			731	0.10007	0.07418	0.07081	0.0813	0.0362	0.03666	0.02257	0.0253	0.02203	0.02925	0.0295
282	0.24822	0.25467	0.2779	0.2587	0.49143	0.51327	0.51979	0.58524	0.53437	0.59938	0.56456			732	0.10778	0.07982	0.076	0.08634	0.0374	0.03558	0.02243	0.02509	0.02151	0.02845	0.029
283	0.24584	0.25234	0.27563	0.25435	0.48897	0.51032	0.51451	0.58015	0.53125	0.59938	0.56156			733	0.11609	0.08557	0.08158	0.09167	0.03877	0.03448	0.02223	0.02505	0.02094	0.02766	0.02857
284	0.24466	0.25117	0.27221	0.25217	0.48405	0.50737	0.51187	0.57252	0.52187	0.59006	0.55255			734	0.125	0.09142	0.08759	0.09738	0.04022	0.03342	0.02195	0.02513	0.02037	0.02694	0.02823
285	0.24228	0.25	0.27107	0.25	0.47914	0.50147	0.5066	0.56743	0.52187	0.58075	0.54654			735	0.13452	0.09744	0.09405	0.10356	0.04169	0.03246	0.02158	0.02523	0.01984	0.02633	0.02796
286	0.24228	0.24883	0.26879	0.25217	0.46931	0.49853	0.50132	0.5598	0.51875	0.57454	0.54054			736	0.14464	0.10373	0.10098	0.11027	0.04308	0.03161	0.02114	0.02528	0.01939	0.02587	0.02776
287	0.24228	0.25	0.26651	0.25	0.46686	0.49558	0.49868	0.55471	0.51563	0.56832	0.54054			737	0.15537	0.11042	0.10841	0.11756	0.04435	0.0309	0.02066	0.02521	0.01905	0.02558	0.02759
288	0.24347	0.25	0.26651	0.25	0.4644	0.48673	0.49604	0.54962	0.5125	0.56211	0.53453			738	0.1667	0.11766	0.11632	0.12543	0.04545	0.03031	0.02016	0.02499	0.01881	0.02544	0.02742
289	0.24347	0.25117	0.26765	0.25217	0.4644	0.48968	0.49604	0.54198	0.50938	0.5559	0.53153			739	0.17864	0.12555	0.12473	0.13388	0.04637	0.02983	0.01969	0.02462	0.01869	0.02542	0.0272
290	0.24466	0.25117	0.26765	0.25435	0.46194	0.48673	0.4934	0.53944	0.50313	0.5528	0.52853			740	0.19118	0.13418	0.13363	0.14289	0.04714	0.02944	0.01927	0.02414	0.01863	0.02546	0.02688
291	0.24584	0.25234	0.26879	0.25652	0.46194	0.48968	0.48813	0.53181	0.49688	0.54969	0.52853			741	0.20432	0.14361	0.14302	0.15245	0.04778	0.02913	0.01891	0.02361	0.01863	0.02549	0.02644
292	0.25059	0.25584	0.26993	0.2587	0.46194	0.48673	0.48549	0.53181	0.49375	0.54658	0.52853			742	0.21808	0.15382	0.15292	0.16258	0.04836	0.02888	0.0186	0.02309	0.01865	0.02546	0.02585
293	0.25297	0.25818	0.27221	0.26087	0.46194	0.48673	0.48285	0.52163	0.49375	0.54037	0.52552			743	0.23245	0.1648	0.16338	0.17328	0.04893	0.02869	0.01833	0.02265	0.01868	0.02531	0.02512
294	0.25534	0.26168	0.27335	0.26304	0.45949	0.48083	0.48549	0.52163	0.49375	0.53727	0.52252			744	0.24746	0.17651	0.17444	0.18459	0.04954	0.02858	0.0181	0.02232	0.01872	0.02502	0.02429
295	0.25772	0.26402	0.27677	0.26522	0.45703	0.48083	0.48549	0.51654	0.49375	0.53416	0.52252			745	0.2631	0.1889	0.18614	0.19656	0.05025	0.02854	0.01789	0.02211	0.01878	0.02459	0.02341
296	0.26128	0.26869	0.28132	0.26957	0.45703	0.48083	0.48549	0.51399	0.49375	0.53106	0.52252			746	0.2794	0.20194	0.19855	0.20922	0.05107	0.02857	0.01769	0.02202	0.01887	0.02405	0.02256
297	0.26603	0.27336	0.28474	0.27609	0.45703	0.48378	0.48285	0.51145	0.49375	0.53106	0.52252			747	0.29635	0.21564	0.21167	0.22258	0.05204	0.02867	0.01751	0.02201	0.01901	0.02346	0.02181
298	0.2696	0.27804	0.28929	0.28043	0.45949	0.48083	0.48285	0.50636	0.49062	0.52795	0.52252			748	0.31396	0.23001	0.22553	0.23664	0.05316	0.02881	0.01736	0.02205	0.01919	0.02286	0.02124
299	0.27435	0.28388	0.29385	0.28696	0.46194	0.48083	0.48021	0.50127	0.4875	0.52174	0.52252			749	0.33222	0.24504	0.24009	0.25134	0.05441	0.02898	0.01725	0.02208	0.0194	0.0223	0.02092
300	0.27791	0.28855	0.29954	0.28913	0.46194	0.48378	0.48021	0.50127	0.4875	0.51863	0.52552			750	0.35112	0.26077	0.25532	0.26662	0.05575	0.02915	0.0172	0.02207	0.01958	0.02183	0.02088
301	0.28266	0.29439	0.3041	0.29565	0.46194	0.48378	0.48021	0.50127	0.4875	0.51863	0.52252			751	0.37063	0.27719	0.27114	0.28239	0.05714	0.02929	0.0172	0.02198	0.0197	0.02144	0.02113
302	0.28622	0.29907	0.30979	0.29783	0.4644	0.48673	0.47757	0.50127	0.49062	0.52174	0.52252			752	0.39071	0.29428	0.28751	0.29857	0.05852	0.02939	0.01723	0.02179	0.01969	0.02115	0.02163
303	0.29216	0.30257	0.31321	0.30217	0.4644	0.48673	0.48021	0.50127	0.49062	0.52174	0.52552			753	0.41134	0.31199	0.30439	0.3151	0.05983	0.02944	0.01729	0.0215	0.01951	0.02091	0.02233
304	0.2981	0.30724	0.31663	0.30652	0.46686	0.48968	0.48021	0.50127	0.49375	0.51863	0.52853			754	0.43247	0.33027	0.32174	0.33192	0.06105	0.02945	0.01732	0.02109	0.01915	0.02069	0.02316
305	0.30166	0.31192	0.32005	0.31304	0.47177	0.49263	0.48285	0.50127	0.49062	0.51863	0.52853			755	0.45405	0.34906	0.33956	0.34904	0.06215	0.02941	0.01732	0.02059	0.0186	0.02047	0.02403
306	0.30404	0.31659	0.32346	0.31739	0.47423	0.49558	0.48285	0.49873	0.49062	0.52485	0.52552			756	0.47604	0.36832	0.35788	0.36647	0.06317	0.02933	0.01726	0.01999	0.0179	0.02021	0.02487
307	0.30404	0.31659	0.32688	0.31957	0.47423	0.49558	0.48285	0.49364	0.4875	0.52485	0.52552			757	0.49838	0.38799	0.37671	0.38426	0.06414	0.02922	0.01714	0.01934	0.0171	0.01991	0.02562
308	0.30404	0.31776	0.32802	0.32391	0.47423	0.49263	0.48285	0.49364	0.49062	0.52174	0.52552			758	0.52099	0.40804	0.39606	0.40245	0.06514	0.02909	0.01697	0.01866	0.01627	0.0196	0.02622
309	0.30404	0.31893	0.32916	0.32609	0.47177	0.48968	0.48021	0.49618	0.49375	0.52174	0.52853			759	0.54381	0.42845	0.41592	0.42108	0.06624	0.02892	0.01678	0.01801	0.01545	0.01929	0.02665
310	0.30285	0.31776	0.32802	0.32391	0.47177	0.48968	0.48285	0.49618	0.49375	0.52485	0.52853			760	0.56675	0.44918	0.43624	0.44018	0.0675	0.02873	0.0166	0.01743	0.0147	0.01901	0.02689
311	0.30166	0.31659	0.3246	0.32174	0.46931	0.48968	0.48285	0.49873	0.49062	0.52174	0.52853			761	0.58972	0.4702	0.45693	0.45971	0.06895	0.02851	0.01648	0.01698	0.01404	0.0188	0.02697
312	0.2981	0.31425	0.32118	0.32174	0.46686	0.48968	0.48549	0.49618	0.49062	0.51553	0.53153			762	0.61264	0.49144	0.47788	0.47965	0.07059	0.02826	0.01642	0.01669	0.01348	0.01867	0.0269
313	0.29572	0.31425	0.32005	0.32174	0.46686	0.48968	0.48021	0.49364	0.49062	0.51242	0.53153			763	0.6354	0.51281	0.49897	0.4999	0.07237	0.02799	0.01643	0.01658	0.013	0.0186	0.0267
314	0.29335	0.31075	0.31777	0.31957	0.46686	0.48968	0.47757	0.49109	0.4875	0.51553	0.53153			764	0.65794	0.53422	0.52009	0.52039	0.07421	0.02773	0.01651	0.01662	0.01259	0.01858	0.02643
315	0.29216	0.30841	0.31549	0.31739	0.46686	0.48968	0.47493	0.48601	0.48438	0.51242	0.52853			765	0.68015	0.55558	0.54112	0.541	0.07602	0.02748	0.01661	0.01678	0.01225	0.01857	0.02613
316	0.2886	0.30491	0.31321	0.31522	0.46686	0.48673	0.4723	0.48346	0.48125	0.50932	0.52853			766	0.70198	0.57679	0.56203	0.56165	0.07773	0.02727	0.01669	0.01699	0.01195	0.01853	0.02583
317	0.2886	0.30374	0.31207	0.31304	0.46686	0.48673	0.4723	0.48092	0.48125	0.50932	0.52252			767	0.72335	0.59781	0.58278	0.58227	0.07927	0.02712	0.0167	0.01718	0.01173	0.01844	0.02559
318	0.28741	0.30257	0.31207	0.31087	0.4644	0.48378	0.46966	0.48346	0.47812	0.50932	0.51952			768	0.7442	0.6186	0.6034	0.6028	0.08062	0.02707	0.01661	0.01729	0.01158	0.01829	0.02542
319	0.28622	0.30257	0.31093	0.31087	0.46194	0.48378	0.46966	0.48092	0.475	0.50621	0.51651			769	0.76447	0.63918	0.62392	0.62321	0.0818	0.02713	0.01638	0.01727	0.01154	0.01808	0.02535
320	0.28504	0.3014	0.31093	0.31087	0.46194	0.48378	0.4723	0.47837	0.475	0.50621	0.51651			770	0.78409	0.65957	0.64437	0.64349	0.08285	0.02732	0.01602	0.01712	0.01161	0.01785	0.02538
321	0.28504	0.30023	0.30979	0.3087	0.45949	0.48083	0.46966	0.47583	0.475	0.5	0.51351			771	0.80301	0.67981	0.66477	0.66363	0.08384	0.02765	0.01554	0.01687	0.01178	0.01763	0.02548
322	0.28385	0.30023	0.30866	0.3087	0.45949	0.47788	0.46966	0.47583	0.475	0.5	0.51351			772	0.82118	0.69993	0.6851	0.68361	0.08483	0.02812	0.01497	0.0166	0.01205	0.01746	0.0256
323	0.28385	0.30023	0.30752	0.30652	0.45703	0.47788	0.46702	0.47328	0.47187	0.4969	0.51351			773	0.83857	0.71991	0.70529	0.70339	0.08586	0.02871	0.01435	0.01639	0.01235	0.01736	0.02569
324	0.28385	0.29907	0.30752	0.30652	0.45949	0.47788	0.46438	0.47328	0.47187	0.5	0.51051			774	0.85513	0.73971	0.72525	0.72292	0.08695	0.02939	0.01373	0.01634	0.01266	0.01733	0.0257
325	0.28504	0.2979	0.30638	0.30435	0.45703	0.47493	0.46174	0.47328	0.47187	0.5	0.51051			775	0.87085	0.75924	0.74483	0.74212	0.08807	0.03013	0.01316	0.01653	0.0129	0.01736	0.02558
326	0.28504	0.29673	0.30524	0.30435	0.45703	0.47493	0.46174	0.47328	0.47187	0.4969	0.51051			776	0.8857	0.77836	0.7639	0.76091	0.08918	0.03084	0.01267	0.01699	0.01305	0.0174	0.02532
327	0.28385	0.29556	0.30524	0.30217	0.45457	0.47198	0.46174	0.47328	0.47187	0.4969	0.51051			777	0.89968	0.79694	0.78233	0.77917	0.09022	0.03147	0.0123	0.01771	0.01309	0.01742	0.02491
328	0.28385	0.29439	0.3041	0.30217	0.45457	0.47198	0.4591	0.47328	0.47187	0.4969	0.50751			778	0.91276	0.81484	0.80001	0.79681	0.09112	0.03195	0.01204	0.01862	0.013	0.01736	0.0244
329	0.28266	0.29322	0.30296	0.29783	0.45212	0.47198	0.4591	0.47074	0.47187	0.4969	0.50751			779	0.92494	0.83193	0.81687	0.81374	0.09186	0.03222	0.01192	0.01961	0.01282	0.0172	0.02384
330	0.28147	0.29089	0.29954	0.29565	0.44966	0.47198	0.4591	0.47074	0.47187	0.4969	0.50751			780	0.9362	0.84814	0.8329	0.8299	0.09242	0.03226	0.01191	0.02056	0.01258	0.01694	0.0233
331	0.2791	0.28855	0.29613	0.29348	0.44966	0.47198	0.4591	0.46819	0.47187	0.4969	0.50751			781	0.94653	0.86344	0.84809	0.84524	0.09284	0.03207	0.01202	0.02134	0.01232	0.01657	0.02281
332	0.27553	0.28621	0.29271	0.2913	0.4472	0.47198	0.4591	0.46819	0.47187	0.5	0.51051			782	0.9559	0.87784	0.86249	0.85975	0.09317	0.0317	0.0122	0.02186	0.01207	0.01615	0.02242
333	0.27316	0.28271	0.28929	0.28696	0.44229	0.46903	0.46174	0.46819	0.47187	0.4969	0.51051			783	0.9643	0.89138	0.87614	0.87345	0.09348	0.03121	0.01242	0.02204	0.01187	0.01572	0.02212
334	0.27078	0.28037	0.28702	0.28261	0.43983	0.46608	0.46174	0.46819	0.47187	0.49379	0.51051			784	0.97171	0.90411	0.88908	0.88637	0.09384	0.03071	0.01265	0.02189	0.01172	0.01531	0.02187
335	0.26841	0.27687	0.2836	0.27826	0.43737	0.46608	0.4591	0.46819	0.46875	0.49379	0.50751			785	0.97813	0.91607	0.90132	0.89853	0.09434	0.03026	0.01285	0.02142	0.01161	0.01497	0.02163
336	0.26603	0.27336	0.28018	0.27391	0.43737	0.46608	0.45383	0.46565	0.46875	0.49379	0.50751			786	0.98355	0.92729	0.91289	0.90999	0.095	0.02994	0.01298	0.02073	0.01155	0.0147	0.02134
337	0.26247	0.26869	0.27677	0.26957	0.43492	0.46608	0.45383	0.46565	0.46875	0.49379	0.51051			787	0.98795	0.93777	0.92374	0.92077	0.09584	0.02977	0.01302	0.0199	0.01152	0.0145	0.02095
338	0.25772	0.26519	0.27221	0.26739	0.43492	0.46313	0.45646	0.46565	0.46875	0.49379	0.51051			788	0.99135	0.94747	0.93387	0.9309	0.09685	0.02973	0.01295	0.01904	0.0115	0.01435	0.02047
339	0.25416	0.26168	0.26651	0.26522	0.43492	0.46313	0.45383	0.4631	0.46562	0.49379	0.51051			789	0.99375	0.95634	0.94323	0.94039	0.09798	0.02976	0.01278	0.01825	0.01151	0.01422	0.01992
340	0.25059	0.25701	0.2631	0.2587	0.43246	0.46313	0.45383	0.4631	0.46562	0.49068	0.50751			790	0.99517	0.96433	0.95179	0.94923	0.09918	0.02978	0.01255	0.01762	0.01155	0.01409	0.01938
341	0.24703	0.25467	0.25854	0.25435	0.43	0.46313	0.44855	0.46056	0.4625	0.49068	0.5045			791	0.99563	0.97139	0.95954	0.95742	0.10038	0.02971	0.01231	0.01719	0.01163	0.01395	0.01894
342	0.24228	0.25117	0.25626	0.25	0.42755	0.46313	0.44855	0.46056	0.45937	0.48758	0.50751			792	0.9952	0.9775	0.96649	0.96491	0.1015	0.02947	0.01211	0.017	0.01176	0.0138	0.01871
343	0.2399	0.24766	0.25171	0.24565	0.42755	0.45723	0.44591	0.45802	0.45937	0.49068	0.5045			793	0.99393	0.98265	0.97264	0.97167	0.10247	0.02906	0.01201	0.01705	0.01195	0.01367	0.01875
344	0.23515	0.24299	0.24829	0.24348	0.42509	0.45723	0.44327	0.45293	0.45937	0.48758	0.5045			794	0.99192	0.98687	0.97802	0.97767	0.10325	0.0285	0.01206	0.01733	0.01218	0.0136	0.01911
345	0.23159	0.23832	0.24487	0.23913	0.42263	0.45133	0.44327	0.45293	0.45625	0.48137	0.5015			795	0.98926	0.99023	0.98265	0.98286	0.10379	0.02787	0.01229	0.0178	0.01244	0.01361	0.01978
346	0.22803	0.23481	0.24146	0.23478	0.41772	0.44838	0.44063	0.45038	0.45312	0.47826	0.4985			796	0.98603	0.9928	0.98656	0.98723	0.10408	0.0273	0.01268	0.01843	0.01269	0.01373	0.02068
347	0.22565	0.23248	0.23918	0.23043	0.41281	0.44838	0.43799	0.44784	0.45	0.47516	0.49549			797	0.98233	0.99465	0.98976	0.99075	0.10413	0.0269	0.0132	0.01915	0.01291	0.01396	0.02171
348	0.22209	0.22897	0.23576	0.22826	0.41035	0.44838	0.43536	0.44275	0.44687	0.47205	0.49249			798	0.97819	0.99584	0.99224	0.99342	0.10398	0.02678	0.01379	0.01991	0.01306	0.01429	0.02274
349	0.2209	0.22664	0.23349	0.22609	0.40789	0.44543	0.43272	0.4402	0.44375	0.46584	0.48648			799	0.97365	0.99644	0.99401	0.99527	0.10369	0.02701	0.01435	0.02065	0.01314	0.01468	0.02365
350	0.21853	0.2243	0.23121	0.22391	0.40543	0.43953	0.43008	0.43766	0.44062	0.45963	0.48048			800	0.9687	0.99647	0.99506	0.99635	0.10333	0.0276	0.01481	0.02132	0.01315	0.0151	0.02434
351	0.21734	0.22196	0.23007	0.22391	0.40052	0.43658	0.4248	0.43257	0.43437	0.45652	0.47748			801	0.96332	0.99594	0.99539	0.99671	0.10298	0.02849	0.01513	0.02187	0.01311	0.01549	0.02478
352	0.21615	0.22079	0.22779	0.22174	0.39561	0.43068	0.41953	0.42748	0.43125	0.45342	0.47147			802	0.95749	0.99486	0.99504	0.99645	0.10272	0.02959	0.01526	0.02229	0.01305	0.01582	0.02498
353	0.21496	0.22079	0.22665	0.22174	0.39315	0.42773	0.41425	0.42239	0.425	0.45031	0.46546			803	0.9512	0.99323	0.99404	0.99564	0.1026	0.03079	0.01522	0.02258	0.013	0.01605	0.02498
354	0.21378	0.21963	0.22551	0.21957	0.39069	0.42478	0.41161	0.41985	0.42188	0.4441	0.46246			804	0.94446	0.99106	0.99244	0.99439	0.10266	0.03198	0.01506	0.02275	0.013	0.01619	0.02489
355	0.2114	0.21729	0.22437	0.21957	0.38824	0.41888	0.40897	0.4173	0.41563	0.43789	0.45946			805	0.93732	0.98835	0.99032	0.99276	0.10291	0.03304	0.01487	0.02285	0.01306	0.01623	0.02481
356	0.21259	0.21612	0.2221	0.21739	0.38578	0.41593	0.40633	0.41476	0.4125	0.43478	0.45345			806	0.92987	0.98514	0.98774	0.99083	0.10333	0.03392	0.01473	0.0229	0.01319	0.01622	0.02481
357	0.2114	0.21495	0.22096	0.21739	0.38332	0.41298	0.40369	0.40967	0.40938	0.43168	0.44745			807	0.92223	0.98148	0.98476	0.98865	0.10387	0.03458	0.01475	0.02294	0.01338	0.01619	0.02498
358	0.21021	0.21379	0.21982	0.21522	0.38087	0.41003	0.39842	0.40458	0.40938	0.42857	0.44745			808	0.91449	0.97743	0.98144	0.98625	0.10446	0.03503	0.01498	0.02299	0.0136	0.01619	0.02534
359	0.20784	0.21262	0.21982	0.21304	0.37841	0.40413	0.39842	0.40204	0.40625	0.42547	0.44444			809	0.90676	0.97306	0.9778	0.98363	0.10505	0.03529	0.01546	0.02304	0.01384	0.01625	0.0259
360	0.20784	0.21262	0.21868	0.21304	0.37595	0.40118	0.39578	0.39949	0.4	0.42236	0.43844			810	0.89909	0.96843	0.97386	0.9808	0.10559	0.0354	0.01619	0.02307	0.01406	0.01642	0.02663
361	0.20665	0.21145	0.21868	0.21304	0.3735	0.40118	0.39314	0.39695	0.39687	0.41926	0.43543			811	0.8915	0.96361	0.96963	0.97774	0.10606	0.03536	0.01711	0.02307	0.01426	0.01672	0.02751
362	0.20665	0.21145	0.21754	0.21304	0.37104	0.40118	0.38786	0.3944	0.39375	0.41615	0.43243			812	0.88394	0.95865	0.96511	0.97443	0.10644	0.03522	0.01816	0.023	0.01443	0.01716	0.0285
363	0.20546	0.21028	0.21754	0.21304	0.36858	0.40118	0.38786	0.3944	0.39375	0.41304	0.42943			813	0.87634	0.9536	0.96034	0.97086	0.10677	0.03501	0.01924	0.02286	0.01459	0.01775	0.02957
364	0.20428	0.21028	0.21526	0.21304	0.36858	0.39823	0.38786	0.3944	0.39375	0.40994	0.42642			814	0.86861	0.94847	0.95533	0.96702	0.10707	0.03476	0.02029	0.02266	0.01474	0.01847	0.03072
365	0.20309	0.21028	0.21412	0.21304	0.36612	0.39823	0.38522	0.39186	0.39063	0.40994	0.42342			815	0.86068	0.94328	0.95015	0.9629	0.10741	0.03453	0.02123	0.02245	0.01492	0.01929	0.03192
366	0.2019	0.20911	0.21298	0.21087	0.36612	0.39528	0.38522	0.38931	0.3875	0.40994	0.42042			816	0.85251	0.93803	0.94487	0.9585	0.10782	0.03441	0.02202	0.02228	0.01516	0.02016	0.03318
367	0.2019	0.20678	0.21185	0.2087	0.36367	0.39233	0.38259	0.38677	0.38125	0.40683	0.41742			817	0.84412	0.93273	0.93955	0.95384	0.10835	0.03449	0.02266	0.02225	0.01549	0.02105	0.03448
368	0.20071	0.20561	0.21185	0.2087	0.36121	0.38938	0.37731	0.38168	0.37812	0.40062	0.41441			818	0.83556	0.92735	0.93426	0.94894	0.10903	0.03487	0.02316	0.0224	0.01592	0.0219	0.0358
369	0.19952	0.20444	0.21071	0.2087	0.3563	0.38643	0.37467	0.37913	0.375	0.39441	0.40841			819	0.82696	0.92189	0.92903	0.94383	0.10986	0.03562	0.02356	0.0228	0.01647	0.02269	0.03711
370	0.19715	0.2021	0.20957	0.2087	0.35384	0.38348	0.37203	0.37659	0.37187	0.3882	0.3994			820	0.81844	0.91631	0.92388	0.93855	0.11083	0.03677	0.02392	0.02345	0.01713	0.02339	0.03837
371	0.19596	0.2021	0.20843	0.20652	0.34893	0.37758	0.36675	0.37405	0.36562	0.38199	0.39339			821	0.81015	0.91059	0.91878	0.93313	0.11192	0.03829	0.0243	0.02432	0.01791	0.02401	0.03957
372	0.19477	0.20093	0.20615	0.20435	0.34401	0.37168	0.36412	0.36641	0.35938	0.37888	0.38438			822	0.80218	0.90472	0.91371	0.92763	0.11308	0.04009	0.02475	0.02537	0.01875	0.02458	0.04067
373	0.1924	0.1986	0.20501	0.2	0.3391	0.36578	0.35884	0.36132	0.35313	0.36957	0.37838			823	0.79459	0.89868	0.9086	0.9221	0.11427	0.04203	0.02535	0.02652	0.01965	0.02515	0.04167
374	0.19121	0.19626	0.20273	0.19783	0.33419	0.35988	0.35092	0.35369	0.35	0.36335	0.36937			824	0.78741	0.89246	0.9034	0.9166	0.11547	0.04392	0.02614	0.02768	0.02054	0.02579	0.04259
375	0.18884	0.19509	0.20159	0.19565	0.33173	0.35398	0.34565	0.3486	0.34375	0.35714	0.36336			825	0.7806	0.8861	0.89809	0.91117	0.11663	0.0456	0.02717	0.02881	0.02139	0.02657	0.04346
376	0.18765	0.19393	0.19932	0.19565	0.32681	0.34808	0.34037	0.34351	0.3375	0.35093	0.35435			826	0.7741	0.87964	0.89265	0.90585	0.11775	0.04693	0.02848	0.02988	0.02217	0.02753	0.04433
377	0.18646	0.19159	0.19818	0.19348	0.3219	0.34218	0.33245	0.33842	0.33125	0.34472	0.34835			827	0.76787	0.87316	0.88712	0.90067	0.11882	0.04785	0.03008	0.03088	0.02285	0.02869	0.04526
378	0.18527	0.19042	0.19704	0.1913	0.31699	0.33628	0.32718	0.33333	0.32813	0.33851	0.34234			828	0.76186	0.86674	0.88155	0.89565	0.11985	0.04837	0.03197	0.03185	0.02344	0.03006	0.04629
379	0.18409	0.18925	0.1959	0.18913	0.31453	0.33333	0.3219	0.3257	0.32187	0.3323	0.33934			829	0.75607	0.8605	0.87602	0.8908	0.12087	0.0486	0.03412	0.03282	0.02396	0.03161	0.04746
380	0.1829	0.18808	0.19476	0.18913	0.30962	0.32743	0.31926	0.32316	0.31562	0.32609	0.33333			830	0.75053	0.85454	0.87061	0.88611	0.12192	0.0487	0.03645	0.03386	0.02446	0.03328	0.0488
381	0.18171	0.18808	0.19362	0.18696	0.3047	0.32448	0.31662	0.31807	0.3125	0.32298	0.32432			831	0.7453	0.84892	0.86538	0.88158	0.12306	0.04887	0.0389	0.035	0.025	0.03502	0.05032
382	0.18052	0.18692	0.19248	0.18478	0.30225	0.32153	0.31398	0.31552	0.30938	0.31677	0.32132			832	0.74042	0.84369	0.86039	0.87719	0.12435	0.04929	0.04136	0.03627	0.02565	0.03677	0.05203
383	0.18052	0.18575	0.19134	0.18478	0.29979	0.31563	0.30871	0.31298	0.30625	0.31367	0.31832			833	0.73597	0.83884	0.85567	0.87293	0.12585	0.05011	0.04373	0.03765	0.02649	0.03851	0.05391
384	0.17933	0.18458	0.19021	0.18478	0.29733	0.31268	0.30607	0.30789	0.30313	0.31056	0.31832			834	0.73196	0.83434	0.85123	0.8688	0.1276	0.05142	0.04594	0.03916	0.02756	0.04023	0.05596
385	0.17815	0.18341	0.19021	0.18261	0.29733	0.30973	0.30343	0.30534	0.3	0.30745	0.31531			835	0.72838	0.83011	0.84705	0.86481	0.12966	0.05324	0.04796	0.04078	0.0289	0.04196	0.05816
386	0.17696	0.18224	0.18907	0.18261	0.29487	0.30973	0.30343	0.3028	0.29688	0.30745	0.31231			836	0.72517	0.82609	0.84315	0.86097	0.13201	0.05551	0.04978	0.04251	0.03052	0.04372	0.06051
387	0.17577	0.18107	0.18793	0.18261	0.29242	0.30678	0.30079	0.3028	0.29375	0.30435	0.31231			837	0.72226	0.82221	0.8395	0.85732	0.13466	0.05816	0.05148	0.04438	0.0324	0.04557	0.06299
388	0.1734	0.17991	0.18679	0.18261	0.28996	0.30678	0.30079	0.3028	0.29063	0.30435	0.31231			838	0.71955	0.81845	0.83614	0.85389	0.13757	0.06106	0.05314	0.04642	0.0345	0.04755	0.06561
389	0.17102	0.17757	0.18451	0.18043	0.2875	0.30678	0.29815	0.30025	0.29063	0.30435	0.31231			839	0.71698	0.81484	0.83308	0.85074	0.14069	0.06413	0.05489	0.04867	0.03677	0.04967	0.06834
390	0.16983	0.17523	0.18223	0.17826	0.2875	0.30678	0.29815	0.3028	0.29063	0.30435	0.30931			840	0.71448	0.81144	0.83034	0.8479	0.14396	0.06726	0.05686	0.05116	0.03916	0.05195	0.07118
391	0.16627	0.1729	0.17995	0.17609	0.2875	0.30383	0.29815	0.30025	0.29063	0.30435	0.30931			841	0.71208	0.80835	0.82795	0.84542	0.14732	0.07043	0.05914	0.05391	0.04163	0.05439	0.07415
392	0.1639	0.16939	0.17768	0.17391	0.28505	0.30383	0.29551	0.30025	0.29063	0.30435	0.30931			842	0.70981	0.8057	0.82591	0.84331	0.15075	0.0736	0.06181	0.05691	0.04414	0.05696	0.07724
393	0.16152	0.16706	0.1754	0.17174	0.28505	0.30383	0.29551	0.30025	0.29063	0.30435	0.30931			843	0.70775	0.80357	0.82419	0.84161	0.15423	0.07679	0.06489	0.06013	0.04668	0.05967	0.08046
394	0.15796	0.16472	0.17312	0.16957	0.28259	0.30383	0.29551	0.30025	0.29063	0.30435	0.30931			844	0.70601	0.802	0.82275	0.84032	0.15777	0.08001	0.06836	0.0635	0.04926	0.06253	0.08385
395	0.15558	0.16238	0.17084	0.16522	0.28259	0.30088	0.29551	0.29771	0.29063	0.30435	0.30931			845	0.70468	0.80099	0.82153	0.83944	0.16139	0.0833	0.07214	0.06698	0.05187	0.06554	0.08744
396	0.15321	0.15888	0.16856	0.16087	0.28259	0.30088	0.29551	0.29771	0.29375	0.30435	0.30931			846	0.70383	0.80047	0.82044	0.83897	0.16514	0.08667	0.07615	0.0705	0.05452	0.06874	0.09124
397	0.15083	0.15537	0.16515	0.16087	0.28013	0.30088	0.29815	0.29771	0.29375	0.30435	0.30931			847	0.70347	0.80029	0.81945	0.83888	0.16907	0.09016	0.0803	0.07404	0.05725	0.07218	0.09529
398	0.14727	0.15304	0.16287	0.1587	0.28013	0.30088	0.29551	0.30025	0.29375	0.30435	0.30931			848	0.7036	0.80031	0.81852	0.83917	0.17319	0.09376	0.08451	0.07762	0.06005	0.0759	0.0996
399	0.14489	0.1507	0.15945	0.15652	0.28013	0.30088	0.29815	0.30025	0.29375	0.30435	0.30931			849	0.70414	0.80036	0.81768	0.83982	0.17752	0.09752	0.08873	0.08126	0.06295	0.07991	0.10416
400	0.14252	0.14836	0.15718	0.15435	0.27768	0.30088	0.29551	0.30025	0.29375	0.30435	0.30931			850	0.705	0.80032	0.81697	0.84079	0.18204	0.10144	0.09294	0.08503	0.06598	0.08421	0.10896
401	0.14014	0.14603	0.1549	0.15217	0.27768	0.30088	0.29551	0.29771	0.29063	0.30435	0.30931			851	0.7061	0.80014	0.81649	0.84204	0.18671	0.10556	0.09714	0.08899	0.06917	0.08877	0.11395
402	0.13895	0.14486	0.15262	0.14783	0.27522	0.30088	0.29815	0.29771	0.29063	0.30124	0.30931			852	0.70734	0.79983	0.81634	0.84354	0.19149	0.10991	0.10136	0.09317	0.07255	0.09355	0.11911
403	0.13658	0.14252	0.15148	0.14783	0.27276	0.30088	0.29551	0.29771	0.29063	0.30124	0.30931			853	0.70866	0.79947	0.81663	0.84521	0.1963	0.11449	0.10565	0.09761	0.07617	0.09849	0.1244
404	0.13539	0.14019	0.1492	0.14565	0.27276	0.30088	0.29551	0.29771	0.29063	0.29814	0.30931			854	0.71004	0.79919	0.81741	0.84699	0.20112	0.11934	0.11004	0.10229	0.08006	0.10354	0.12981
405	0.13302	0.13902	0.14692	0.14348	0.27276	0.29794	0.29551	0.29517	0.29063	0.29814	0.30931			855	0.71149	0.79913	0.8187	0.84881	0.2059	0.12443	0.11456	0.10718	0.08423	0.10868	0.13532
406	0.13183	0.13785	0.14579	0.1413	0.27031	0.29499	0.29288	0.29517	0.2875	0.29814	0.30631			856	0.71304	0.79942	0.82046	0.85063	0.21066	0.12975	0.11922	0.11221	0.08869	0.11388	0.14098
407	0.13064	0.13668	0.14351	0.13913	0.27031	0.29499	0.29288	0.29517	0.2875	0.29814	0.30631			857	0.71473	0.80017	0.8226	0.8524	0.21543	0.13528	0.12402	0.11735	0.0934	0.11918	0.1468
408	0.12945	0.13551	0.14237	0.13696	0.26785	0.29499	0.29288	0.29517	0.2875	0.29503	0.3033			858	0.71658	0.8014	0.82497	0.8541	0.22026	0.14096	0.12897	0.12257	0.09833	0.12461	0.15284
409	0.12708	0.13318	0.14123	0.13696	0.26785	0.29204	0.29024	0.29517	0.2875	0.29503	0.3033			859	0.71861	0.80307	0.82745	0.85573	0.2252	0.14676	0.13407	0.12788	0.10342	0.13022	0.15915
410	0.12708	0.13201	0.14009	0.13478	0.26539	0.29204	0.29024	0.29517	0.28437	0.29503	0.3003			860	0.72079	0.80512	0.82988	0.85731	0.23034	0.15264	0.13931	0.13332	0.10862	0.13604	0.16577
411	0.12589	0.13084	0.13895	0.13478	0.26539	0.29204	0.29024	0.29262	0.28437	0.29503	0.2973			861	0.72309	0.80741	0.83216	0.85889	0.2357	0.15858	0.14472	0.13894	0.11388	0.14212	0.17271
412	0.1247	0.12967	0.13781	0.13261	0.26294	0.28909	0.29024	0.29008	0.28125	0.29193	0.2973			862	0.72542	0.8098	0.83425	0.86049	0.24134	0.16458	0.15032	0.14481	0.11919	0.14844	0.17996
413	0.12352	0.1285	0.13554	0.13261	0.26048	0.28909	0.2876	0.29008	0.28125	0.29193	0.29429			863	0.72772	0.81218	0.83612	0.86213	0.24724	0.17064	0.15615	0.15096	0.12454	0.15499	0.1875
414	0.12233	0.12734	0.1344	0.13043	0.26048	0.28909	0.28496	0.28753	0.27813	0.28882	0.29129			864	0.72991	0.81443	0.83781	0.86384	0.25339	0.17679	0.16224	0.15742	0.12999	0.16174	0.19525
415	0.12114	0.125	0.1344	0.12826	0.25802	0.28614	0.28496	0.28753	0.27813	0.28571	0.29129			865	0.73193	0.81648	0.83939	0.86558	0.25974	0.18303	0.16862	0.16415	0.13559	0.16861	0.20316
416	0.11876	0.125	0.13326	0.12826	0.25556	0.28614	0.28232	0.28499	0.275	0.28261	0.29129			866	0.73376	0.8183	0.8409	0.86735	0.26625	0.18941	0.17531	0.1711	0.14141	0.17556	0.21112
417	0.11758	0.12383	0.13212	0.12609	0.25556	0.28319	0.28232	0.28244	0.275	0.28261	0.28829			867	0.73538	0.81988	0.84239	0.86909	0.27285	0.19595	0.18233	0.17819	0.14749	0.18256	0.21906
418	0.11639	0.12266	0.13098	0.12391	0.25311	0.28319	0.27968	0.28244	0.275	0.28261	0.28528			868	0.73679	0.82123	0.84388	0.87076	0.2795	0.20266	0.18966	0.18535	0.15388	0.18956	0.22692
419	0.1152	0.1215	0.12984	0.12174	0.25311	0.28024	0.27968	0.2799	0.27187	0.2795	0.28528			869	0.73803	0.82237	0.84534	0.87235	0.28616	0.20958	0.19727	0.19252	0.1606	0.19656	0.23465
420	0.1152	0.12033	0.1287	0.12174	0.25065	0.28024	0.27968	0.27735	0.27187	0.2764	0.28528			870	0.73911	0.82332	0.84671	0.87382	0.29278	0.21669	0.20509	0.19969	0.16763	0.20358	0.24223
421	0.11401	0.11916	0.12642	0.11957	0.25065	0.27729	0.27704	0.27735	0.26875	0.2764	0.28228			871	0.74004	0.82411	0.84792	0.87519	0.29938	0.22399	0.21307	0.20687	0.17492	0.21062	0.24967
422	0.11283	0.11799	0.12528	0.11739	0.25065	0.27729	0.27704	0.27735	0.26563	0.27329	0.28228			872	0.74082	0.82476	0.8489	0.87644	0.30593	0.23145	0.22114	0.21411	0.18243	0.21772	0.25704
423	0.11164	0.11682	0.12415	0.11522	0.24819	0.27729	0.27441	0.27481	0.26563	0.27329	0.27928			873	0.74145	0.82529	0.84958	0.8776	0.31246	0.23903	0.22921	0.22147	0.19008	0.2249	0.2644
424	0.11045	0.11565	0.12301	0.11522	0.24819	0.27729	0.27441	0.27481	0.26563	0.27329	0.27628			874	0.7419	0.82571	0.84994	0.87864	0.31899	0.24667	0.23721	0.22901	0.19782	0.23219	0.27185
425	0.10926	0.11449	0.12187	0.11522	0.24574	0.27434	0.27177	0.27481	0.2625	0.27019	0.27628			875	0.74216	0.82604	0.84997	0.87954	0.32554	0.2543	0.24511	0.23678	0.20561	0.23961	0.27947
426	0.10808	0.11332	0.12073	0.11522	0.24574	0.27434	0.27177	0.27226	0.2625	0.27019	0.27628			876	0.74221	0.82627	0.84971	0.88028	0.33213	0.26187	0.25287	0.24479	0.21342	0.24715	0.28737
427	0.10808	0.11332	0.12073	0.11304	0.24328	0.27139	0.27177	0.27226	0.2625	0.27019	0.27628			877	0.74203	0.82638	0.8492	0.88079	0.33881	0.26933	0.26047	0.25301	0.22125	0.25485	0.29561
428	0.10808	0.11215	0.11959	0.11304	0.24328	0.27139	0.27177	0.27226	0.2625	0.27019	0.27327			878	0.74161	0.82636	0.84853	0.88103	0.34558	0.27668	0.26795	0.26139	0.2291	0.26269	0.30421
429	0.10689	0.11215	0.11959	0.11087	0.24328	0.27139	0.26913	0.26972	0.25938	0.26708	0.27327			879	0.74095	0.82615	0.84775	0.88097	0.35247	0.28396	0.27535	0.26987	0.23699	0.27069	0.31317
430	0.1057	0.11098	0.11845	0.11087	0.24082	0.26844	0.26913	0.26972	0.25938	0.26708	0.27027			880	0.74006	0.82571	0.84691	0.88059	0.35949	0.29124	0.2827	0.27838	0.24493	0.27883	0.32244
431	0.1057	0.11098	0.11845	0.11087	0.24082	0.26844	0.26913	0.26972	0.25938	0.26708	0.27027			881	0.73894	0.82499	0.84603	0.8799	0.36662	0.29862	0.29007	0.28688	0.25294	0.28712	0.33196
432	0.1057	0.11098	0.11731	0.11087	0.24082	0.26844	0.26649	0.26972	0.25938	0.26708	0.27027			882	0.73756	0.82396	0.84513	0.87895	0.37386	0.30622	0.29751	0.29535	0.26105	0.29555	0.34162
433	0.1057	0.10981	0.11731	0.11087	0.24082	0.26844	0.26649	0.26718	0.25625	0.26398	0.27027			883	0.73594	0.8226	0.84418	0.87779	0.38118	0.31413	0.30506	0.30379	0.26929	0.30412	0.35132
434	0.1057	0.10981	0.11731	0.11087	0.23837	0.26549	0.26649	0.26718	0.25625	0.26398	0.27027			884	0.73405	0.82094	0.84316	0.87647	0.38856	0.3224	0.31272	0.31221	0.27769	0.31281	0.36099
435	0.1057	0.10981	0.11731	0.11087	0.23837	0.26549	0.26385	0.26463	0.25625	0.26398	0.27027			885	0.73189	0.819	0.84202	0.87504	0.39594	0.33104	0.3205	0.32065	0.28626	0.32161	0.37054
436	0.1057	0.10981	0.11731	0.11087	0.23837	0.26254	0.26385	0.26463	0.25625	0.26398	0.26727			886	0.72945	0.81684	0.84073	0.87352	0.40329	0.33998	0.32836	0.32911	0.29505	0.33053	0.37996
437	0.1057	0.10981	0.11731	0.11087	0.23837	0.26254	0.26121	0.26463	0.25312	0.26087	0.26727			887	0.72673	0.81454	0.83925	0.8719	0.41059	0.3491	0.33628	0.33762	0.30407	0.33955	0.38923
438	0.1057	0.10981	0.11731	0.11087	0.23591	0.26254	0.26121	0.26209	0.25312	0.26087	0.26727			888	0.72377	0.81215	0.83754	0.87017	0.4178	0.35826	0.34421	0.34617	0.31333	0.34868	0.39836
439	0.1057	0.11098	0.11731	0.11087	0.23591	0.25959	0.25858	0.26209	0.25	0.26087	0.26727			889	0.72057	0.80971	0.83559	0.86831	0.42489	0.3673	0.35213	0.35475	0.32284	0.35793	0.40739
440	0.10689	0.11098	0.11731	0.1087	0.23345	0.25959	0.25858	0.26209	0.25	0.26087	0.26426			890	0.71717	0.80726	0.8334	0.86628	0.43188	0.37612	0.36003	0.36333	0.33258	0.36729	0.41635
441	0.10689	0.11098	0.11845	0.1087	0.231	0.25959	0.25858	0.25954	0.25	0.25776	0.26426			891	0.71359	0.80478	0.83096	0.8641	0.43875	0.38465	0.36791	0.37191	0.34254	0.37678	0.42528
442	0.10808	0.11098	0.11845	0.11087	0.231	0.25664	0.25594	0.25954	0.24688	0.25776	0.26426			892	0.70987	0.80226	0.8283	0.86177	0.44552	0.39289	0.37582	0.38051	0.35268	0.38641	0.43421
443	0.10808	0.11215	0.11959	0.11087	0.231	0.25664	0.25594	0.257	0.24688	0.25776	0.26426			893	0.70603	0.79966	0.82544	0.85936	0.45223	0.40093	0.38382	0.38913	0.36296	0.39617	0.44318
444	0.10808	0.11215	0.11959	0.11087	0.231	0.25369	0.25594	0.25445	0.24688	0.25466	0.26426			894	0.70209	0.79696	0.82244	0.85691	0.45889	0.40888	0.39196	0.39784	0.37333	0.40607	0.45223
445	0.10808	0.11332	0.11845	0.11087	0.22854	0.25369	0.2533	0.25445	0.24375	0.25466	0.26126			895	0.69806	0.79415	0.81935	0.85447	0.46556	0.41687	0.40033	0.40666	0.38377	0.4161	0.46139
446	0.10808	0.11332	0.11959	0.11304	0.22854	0.25074	0.2533	0.25191	0.24375	0.25155	0.26126			896	0.694	0.79126	0.81624	0.85211	0.47228	0.42503	0.40898	0.41566	0.39424	0.42625	0.4707
447	0.10926	0.11332	0.11959	0.11087	0.22854	0.25074	0.25066	0.25191	0.24375	0.25155	0.26126			897	0.68993	0.78833	0.81319	0.84984	0.47908	0.43341	0.41796	0.42485	0.40474	0.43652	0.4802
448	0.10926	0.11332	0.12073	0.11304	0.22608	0.24779	0.24802	0.24936	0.24063	0.25155	0.26126			898	0.6859	0.78542	0.81024	0.84767	0.48602	0.44205	0.42726	0.43427	0.41525	0.44689	0.4899
449	0.10926	0.11332	0.12073	0.11304	0.22363	0.24779	0.24802	0.24936	0.24063	0.24845	0.25826			899	0.68198	0.78263	0.80746	0.84561	0.49312	0.4509	0.43687	0.4439	0.42579	0.45734	0.49982
450	0.11045	0.11449	0.12073	0.11304	0.22363	0.24484	0.24802	0.24682	0.2375	0.24845	0.25826			900	0.67823	0.78003	0.80489	0.84366	0.50041	0.4599	0.44672	0.45372	0.43639	0.46786	0.50995
451	0.11045	0.11449	0.12073	0.11304	0.22363	0.24484	0.24538	0.24682	0.2375	0.24534	0.25826			901	0.6747	0.77767	0.80255	0.84183	0.50791	0.46897	0.45673	0.46369	0.44708	0.47841	0.52025
452	0.11045	0.11449	0.12073	0.11522	0.22117	0.24484	0.24538	0.24682	0.2375	0.24534	0.25826			902	0.67142	0.77558	0.80045	0.84016	0.51563	0.47804	0.46679	0.47378	0.45792	0.48898	0.53067
453	0.11045	0.11449	0.12187	0.11522	0.22117	0.24189	0.24274	0.24427	0.2375	0.24534	0.25826			903	0.66841	0.77375	0.79859	0.8387	0.52357	0.48708	0.47681	0.48396	0.46894	0.49955	0.54114
454	0.11164	0.11449	0.12187	0.11522	0.21871	0.24189	0.24274	0.24427	0.23438	0.24534	0.25826			904	0.66566	0.77216	0.79695	0.83752	0.53173	0.49611	0.48673	0.4942	0.4802	0.51011	0.55159
455	0.11045	0.11449	0.12187	0.11522	0.21871	0.24189	0.24274	0.24427	0.23438	0.24224	0.25525			905	0.66316	0.77077	0.79553	0.83666	0.54009	0.50518	0.4965	0.5045	0.49172	0.52069	0.56198
456	0.11045	0.11449	0.12187	0.11522	0.21871	0.23894	0.24274	0.24427	0.23438	0.24224	0.25525			906	0.66086	0.76952	0.79433	0.83618	0.54865	0.51437	0.50613	0.51486	0.50352	0.5313	0.57226
457	0.11045	0.11565	0.12073	0.11522	0.21871	0.23894	0.24274	0.24173	0.23438	0.24224	0.25525			907	0.65877	0.76839	0.79335	0.83606	0.55739	0.52378	0.51568	0.52532	0.51558	0.54198	0.58246
458	0.11045	0.11565	0.12073	0.11522	0.21871	0.23894	0.24011	0.24173	0.23438	0.24224	0.25525			908	0.65688	0.76738	0.79262	0.83628	0.56631	0.53346	0.52524	0.5359	0.52788	0.55278	0.59258
459	0.11045	0.11565	0.12073	0.11522	0.21871	0.23894	0.24011	0.24173	0.23438	0.24224	0.25525			909	0.65522	0.76653	0.79215	0.83678	0.5754	0.54344	0.53494	0.54664	0.54037	0.56377	0.60269
460	0.11045	0.11449	0.12073	0.11304	0.21625	0.23599	0.24011	0.24173	0.23438	0.24224	0.25225			910	0.65384	0.7659	0.79198	0.8375	0.58465	0.55373	0.54492	0.55759	0.55297	0.57497	0.61285
461	0.11045	0.11449	0.12073	0.11304	0.21625	0.23599	0.23747	0.23919	0.23438	0.24224	0.25225			911	0.65282	0.76558	0.79213	0.83838	0.59408	0.56427	0.5553	0.5688	0.56565	0.58645	0.62309
462	0.10926	0.11332	0.12073	0.11304	0.2138	0.23599	0.24011	0.23919	0.23125	0.24224	0.25525			912	0.65223	0.76569	0.79267	0.83942	0.60371	0.57502	0.5662	0.58033	0.57836	0.5982	0.63348
463	0.10926	0.11332	0.11959	0.11304	0.2138	0.23599	0.23747	0.23919	0.23125	0.24224	0.25525			913	0.65213	0.76631	0.79362	0.84066	0.61358	0.58594	0.5777	0.59225	0.59111	0.61024	0.64405
464	0.10926	0.11332	0.11959	0.11304	0.2138	0.23599	0.23747	0.23919	0.23125	0.24224	0.25225			914	0.65258	0.76753	0.79504	0.84217	0.62373	0.59703	0.58981	0.60461	0.60394	0.62254	0.65483
465	0.10808	0.11332	0.11959	0.11087	0.2138	0.23304	0.23747	0.23919	0.23125	0.24224	0.25225			915	0.65357	0.7694	0.79699	0.84407	0.63423	0.60832	0.60254	0.61746	0.61695	0.6351	0.66586
466	0.10808	0.11332	0.11845	0.11087	0.2138	0.23304	0.23747	0.23919	0.23125	0.23913	0.25525			916	0.65509	0.77194	0.79953	0.84648	0.64517	0.61992	0.61584	0.63084	0.63023	0.64789	0.67719
467	0.10689	0.11215	0.11845	0.11087	0.2138	0.23304	0.23747	0.23919	0.23125	0.23913	0.25525			917	0.6571	0.77515	0.8027	0.8495	0.65663	0.63196	0.62965	0.64474	0.64393	0.66093	0.6889
468	0.10689	0.11215	0.11845	0.11087	0.21134	0.23304	0.23483	0.23919	0.23125	0.23913	0.25525			918	0.65954	0.77899	0.80657	0.85321	0.66869	0.64458	0.64391	0.65914	0.65816	0.67425	0.70106
469	0.10689	0.11098	0.11731	0.11087	0.21134	0.23304	0.23483	0.23919	0.23125	0.23913	0.25525			919	0.66235	0.7834	0.81115	0.85764	0.68139	0.65794	0.65856	0.67401	0.67302	0.68788	0.71378
470	0.1057	0.11098	0.11731	0.1087	0.21134	0.23304	0.23747	0.23919	0.23125	0.24224	0.25525			920	0.66548	0.78834	0.81644	0.86275	0.69478	0.67214	0.67354	0.68928	0.68855	0.70192	0.72711
471	0.10451	0.10981	0.11617	0.1087	0.21134	0.23304	0.23747	0.23664	0.23125	0.24224	0.25525			921	0.66893	0.79373	0.82244	0.86851	0.70884	0.68722	0.68883	0.7049	0.70475	0.71644	0.74111
472	0.10451	0.10981	0.11617	0.1087	0.21134	0.23304	0.23747	0.23664	0.23125	0.24224	0.25525			922	0.6727	0.79955	0.82908	0.87485	0.72355	0.70316	0.70442	0.7208	0.72156	0.73153	0.75575
473	0.10333	0.10864	0.11503	0.10652	0.21134	0.23304	0.23747	0.23664	0.23125	0.24224	0.25525			923	0.67681	0.80573	0.83628	0.88173	0.73882	0.71988	0.72031	0.73696	0.73891	0.74724	0.77096
474	0.10333	0.10864	0.1139	0.10652	0.21134	0.23304	0.23747	0.23664	0.23125	0.23913	0.25525			924	0.68128	0.81223	0.84394	0.88911	0.75458	0.73723	0.73653	0.75337	0.75668	0.76359	0.7866
475	0.10214	0.10748	0.1139	0.10652	0.21134	0.23304	0.23747	0.23664	0.23125	0.23913	0.25525			925	0.68613	0.81903	0.85193	0.89696	0.77072	0.75503	0.75309	0.77005	0.77475	0.78056	0.8025
476	0.10095	0.10631	0.11276	0.10435	0.20888	0.23304	0.23747	0.23919	0.23125	0.23913	0.25525			926	0.69134	0.82605	0.86012	0.90526	0.78716	0.77308	0.77002	0.78702	0.79301	0.79806	0.81848
477	0.10095	0.10514	0.11276	0.10435	0.20888	0.23304	0.23747	0.23664	0.23125	0.23913	0.25525			927	0.69687	0.83322	0.86838	0.91396	0.8038	0.79121	0.78731	0.8043	0.81137	0.81593	0.83435
478	0.09976	0.10514	0.11162	0.10435	0.20888	0.23009	0.23747	0.23919	0.23125	0.23913	0.25525			928	0.70263	0.84048	0.87657	0.92296	0.82056	0.80925	0.80493	0.82186	0.82971	0.83398	0.84997
479	0.09857	0.10397	0.11048	0.10217	0.20888	0.23009	0.23747	0.23664	0.23125	0.23913	0.25525			929	0.70848	0.8477	0.88458	0.9321	0.83734	0.82708	0.82281	0.83962	0.84793	0.85199	0.86526
480	0.09857	0.10397	0.11048	0.10217	0.20888	0.23009	0.23747	0.23919	0.23125	0.23913	0.25525			930	0.71427	0.85476	0.89226	0.94115	0.85404	0.84461	0.84085	0.85745	0.8659	0.8697	0.88016
481	0.09739	0.1028	0.10934	0.10217	0.20643	0.23009	0.23747	0.23664	0.22812	0.23913	0.25525			931	0.71983	0.86155	0.89952	0.94984	0.87053	0.86177	0.85888	0.87513	0.88344	0.88686	0.89464
482	0.0962	0.10164	0.1082	0.1	0.20643	0.23009	0.23483	0.23664	0.22812	0.23913	0.25525			932	0.72501	0.86791	0.90622	0.95789	0.88666	0.87848	0.87669	0.8924	0.90035	0.90324	0.90867
483	0.0962	0.10164	0.1082	0.1	0.20643	0.23009	0.23483	0.23664	0.22812	0.23913	0.25525			933	0.72963	0.87372	0.91226	0.96505	0.90222	0.89467	0.89402	0.90896	0.91643	0.91863	0.92219
484	0.09501	0.10047	0.10706	0.1	0.20643	0.23009	0.23483	0.23664	0.22812	0.23913	0.25525			934	0.73359	0.87884	0.91754	0.9711	0.91701	0.91021	0.91061	0.9245	0.93141	0.93286	0.93509
485	0.09382	0.10047	0.10592	0.1	0.20643	0.23009	0.23483	0.23664	0.22812	0.23913	0.25525			935	0.73679	0.88315	0.92196	0.97592	0.93081	0.92497	0.92617	0.93875	0.9451	0.94578	0.94719
486	0.09382	0.0993	0.10592	0.09783	0.20643	0.23009	0.23483	0.23664	0.22812	0.23913	0.25525			936	0.73914	0.88655	0.92544	0.97944	0.94343	0.93877	0.94046	0.95147	0.9573	0.9573	0.95829
487	0.09264	0.0993	0.10478	0.09783	0.20397	0.22714	0.23483	0.23664	0.22812	0.23913	0.25525			937	0.74063	0.88895	0.92792	0.98168	0.9547	0.95141	0.95324	0.96254	0.96788	0.96733	0.96813
488	0.09264	0.09813	0.10478	0.09783	0.20397	0.22714	0.23483	0.23664	0.22812	0.23913	0.25525			938	0.74121	0.89029	0.92935	0.98271	0.96453	0.96269	0.96438	0.97187	0.97679	0.9758	0.97648
489	0.09145	0.09696	0.10364	0.09783	0.20397	0.22714	0.23483	0.23664	0.22812	0.23913	0.25525			939	0.7409	0.89055	0.92969	0.98259	0.97288	0.97244	0.9738	0.97949	0.98401	0.98269	0.98317
490	0.09145	0.09696	0.10364	0.09565	0.20397	0.22714	0.23483	0.23664	0.22812	0.23603	0.25525			940	0.7397	0.88971	0.92894	0.98138	0.97977	0.98051	0.98149	0.98545	0.98959	0.98794	0.98809
491	0.09026	0.09579	0.10364	0.09565	0.20397	0.22714	0.23483	0.2341	0.22812	0.23603	0.25525			941	0.73765	0.88781	0.92709	0.97912	0.98527	0.98685	0.9875	0.98985	0.99361	0.99155	0.99122
492	0.09026	0.09579	0.10251	0.09565	0.20397	0.22714	0.23483	0.2341	0.22812	0.23603	0.25225			942	0.73478	0.88491	0.92414	0.97582	0.98947	0.99147	0.99194	0.99282	0.99615	0.99351	0.99262
493	0.09026	0.09579	0.10251	0.09565	0.20151	0.22419	0.23219	0.2341	0.22812	0.23603	0.25225			943	0.73116	0.88108	0.92012	0.97147	0.99247	0.99443	0.99492	0.99445	0.99729	0.99383	0.99244
494	0.08907	0.09579	0.10251	0.09565	0.20151	0.22419	0.23219	0.2341	0.22812	0.23603	0.25225			944	0.72687	0.87644	0.91507	0.96608	0.99434	0.99589	0.99655	0.99483	0.99705	0.99257	0.99084
495	0.08907	0.09579	0.10251	0.09565	0.20151	0.22419	0.23219	0.2341	0.22812	0.23603	0.25225			945	0.72198	0.87108	0.90907	0.9597	0.99516	0.99602	0.99695	0.99401	0.99548	0.9898	0.98799
496	0.08907	0.09579	0.10251	0.09565	0.20151	0.22419	0.23219	0.23155	0.22812	0.23603	0.25225			946	0.71659	0.86513	0.90219	0.95239	0.99496	0.99502	0.99618	0.99203	0.99256	0.98564	0.98403
497	0.08907	0.09579	0.10251	0.09565	0.20151	0.22419	0.23219	0.23155	0.22812	0.23603	0.25225			947	0.7108	0.85867	0.89455	0.94427	0.99375	0.99306	0.9943	0.98893	0.98833	0.98023	0.97907
498	0.08907	0.09579	0.10251	0.09565	0.19906	0.22124	0.23219	0.23155	0.225	0.23603	0.25225			948	0.70467	0.85181	0.88629	0.93549	0.99155	0.99029	0.99134	0.98472	0.9828	0.97373	0.97317
499	0.08907	0.09579	0.10251	0.09565	0.19906	0.22124	0.22955	0.23155	0.225	0.23292	0.24925			949	0.69829	0.8446	0.87755	0.92621	0.98838	0.98683	0.98735	0.97945	0.97603	0.96629	0.96635
500	0.08907	0.09579	0.10251	0.09565	0.19906	0.22124	0.22955	0.22901	0.225	0.23292	0.24925			950	0.69171	0.83708	0.86846	0.91656	0.98428	0.98272	0.98237	0.97318	0.96815	0.95806	0.95864
501	0.09026	0.09579	0.10364	0.09565	0.19906	0.22124	0.22955	0.22901	0.225	0.23292	0.24925			951	0.68497	0.82929	0.85914	0.90664	0.97933	0.97801	0.97649	0.96601	0.95927	0.94919	0.95007
502	0.09026	0.09579	0.10364	0.09783	0.19906	0.22124	0.22955	0.22901	0.22187	0.23292	0.24925			952	0.67809	0.82123	0.84969	0.8965	0.9736	0.9727	0.9698	0.95805	0.94959	0.93978	0.94072
503	0.09145	0.09696	0.10478	0.09783	0.19906	0.22124	0.22691	0.22901	0.22187	0.22981	0.24925			953	0.67109	0.81291	0.84016	0.88617	0.96723	0.96683	0.96246	0.94946	0.9393	0.92993	0.93069
504	0.09145	0.09813	0.10478	0.09783	0.19906	0.21829	0.22691	0.22901	0.22187	0.22981	0.24925			954	0.66401	0.80432	0.83058	0.87563	0.96033	0.96042	0.95462	0.94038	0.92856	0.9197	0.92014
505	0.09145	0.0993	0.10592	0.09783	0.1966	0.21829	0.22691	0.22901	0.22187	0.22981	0.24625			955	0.65685	0.79546	0.82094	0.8649	0.95304	0.95356	0.94644	0.93099	0.91756	0.90917	0.90924
506	0.09264	0.10047	0.10706	0.1	0.1966	0.21534	0.22691	0.22646	0.21875	0.22981	0.24625			956	0.64966	0.78635	0.81123	0.85399	0.94549	0.94634	0.93809	0.92141	0.90642	0.8984	0.89816
507	0.09382	0.10164	0.1082	0.10217	0.1966	0.21534	0.22427	0.22646	0.21875	0.22671	0.24625			957	0.64247	0.77699	0.80143	0.84297	0.93778	0.93888	0.9297	0.91179	0.89526	0.88747	0.88708
508	0.09501	0.10164	0.10934	0.10217	0.1966	0.21534	0.22427	0.22646	0.21875	0.22671	0.24625			958	0.63531	0.76742	0.79152	0.83193	0.93001	0.9313	0.92138	0.90224	0.88416	0.87648	0.87614
509	0.0962	0.1028	0.11048	0.10435	0.1966	0.21534	0.22427	0.22646	0.21875	0.22671	0.24625			959	0.6282	0.75767	0.78152	0.821	0.92227	0.9237	0.91319	0.89282	0.87318	0.86554	0.86544
510	0.09739	0.10397	0.11276	0.10435	0.1966	0.21534	0.22427	0.22392	0.21875	0.22671	0.24324			960	0.62118	0.74781	0.77144	0.81029	0.91461	0.91615	0.90517	0.88357	0.86238	0.85476	0.85506
511	0.09976	0.10631	0.1139	0.10652	0.1966	0.21239	0.22427	0.22392	0.21875	0.22671	0.24324			961	0.61423	0.73789	0.76132	0.79991	0.90706	0.90869	0.8973	0.87452	0.8518	0.84424	0.84508
512	0.10095	0.10748	0.11617	0.1087	0.19906	0.21239	0.22427	0.22392	0.21875	0.22671	0.24324			962	0.60734	0.72798	0.75122	0.78989	0.89963	0.90131	0.88955	0.86565	0.84149	0.83408	0.83553
513	0.10333	0.10981	0.11731	0.11087	0.19906	0.21239	0.22427	0.22392	0.21562	0.22671	0.24324			963	0.60047	0.71817	0.74116	0.78023	0.89232	0.89397	0.88188	0.85696	0.83152	0.82434	0.82646
514	0.10451	0.11098	0.11845	0.11304	0.19906	0.21534	0.22427	0.22392	0.21562	0.22671	0.24324			964	0.5936	0.7085	0.73119	0.77086	0.88508	0.88664	0.87425	0.84843	0.82191	0.81503	0.81793
515	0.10689	0.11332	0.12073	0.11304	0.19906	0.21534	0.22164	0.22392	0.21875	0.22671	0.24324			965	0.58669	0.69905	0.72132	0.76165	0.87788	0.87928	0.86661	0.84005	0.8127	0.80615	0.80996
516	0.10808	0.11565	0.12301	0.11522	0.19906	0.21534	0.22164	0.22392	0.21875	0.2236	0.24324			966	0.57972	0.68984	0.71157	0.7525	0.87065	0.87186	0.85896	0.83184	0.8039	0.79767	0.80259
517	0.11045	0.11682	0.12528	0.11957	0.19906	0.21534	0.22164	0.22392	0.21875	0.2236	0.24324			967	0.5727	0.6809	0.70194	0.74326	0.86337	0.86441	0.8513	0.82382	0.7955	0.78954	0.79581
518	0.11283	0.11916	0.12756	0.12174	0.20151	0.21534	0.22427	0.22392	0.21875	0.2236	0.24324			968	0.56564	0.67223	0.69246	0.73388	0.85601	0.85695	0.84366	0.81603	0.78746	0.78173	0.78959
519	0.1152	0.1215	0.1287	0.12174	0.20151	0.21534	0.22427	0.22392	0.21875	0.2236	0.24324			969	0.55859	0.6638	0.68313	0.72433	0.84861	0.84956	0.83613	0.80849	0.77975	0.77419	0.78385
520	0.11758	0.12383	0.13098	0.12609	0.20397	0.21534	0.22427	0.22392	0.21875	0.2236	0.24324			970	0.55161	0.65557	0.67399	0.71462	0.84121	0.84229	0.82876	0.80123	0.7723	0.76691	0.7785
521	0.11995	0.12617	0.13326	0.12826	0.20397	0.21534	0.22427	0.22646	0.21875	0.2236	0.24324			971	0.54474	0.64752	0.66509	0.70484	0.83388	0.83521	0.82164	0.79426	0.76506	0.75988	0.77343
522	0.12233	0.1285	0.13554	0.13043	0.20397	0.21534	0.22691	0.22646	0.21875	0.22671	0.24324			972	0.53802	0.6396	0.65648	0.69509	0.82672	0.82837	0.81485	0.78755	0.75801	0.75311	0.76851
523	0.12352	0.13084	0.13781	0.13261	0.20643	0.21534	0.22691	0.22646	0.21875	0.22671	0.24324			973	0.53149	0.63181	0.64819	0.68548	0.81979	0.82179	0.80843	0.78107	0.75112	0.74663	0.76366
524	0.12708	0.13318	0.14009	0.13261	0.20888	0.21534	0.22691	0.22646	0.22187	0.22671	0.24625			974	0.52513	0.62414	0.64023	0.6761	0.81316	0.81547	0.80238	0.77477	0.74441	0.74045	0.75882
525	0.12827	0.13551	0.14237	0.13478	0.20888	0.21534	0.22691	0.22901	0.22187	0.22671	0.24625			975	0.51893	0.6166	0.63259	0.66702	0.80683	0.80941	0.79669	0.76862	0.73791	0.73459	0.75397
526	0.13064	0.13785	0.14465	0.13913	0.21134	0.21829	0.22955	0.22901	0.22187	0.22981	0.24625			976	0.51285	0.60923	0.62522	0.65828	0.80079	0.80357	0.79131	0.76259	0.73165	0.72904	0.74913
527	0.13302	0.14019	0.14806	0.1413	0.21134	0.22124	0.22955	0.23155	0.22187	0.22981	0.24625			977	0.50686	0.60204	0.61807	0.64986	0.79499	0.79794	0.78617	0.75669	0.7257	0.72378	0.74435
528	0.13539	0.14252	0.15034	0.14348	0.2138	0.22124	0.23219	0.23155	0.225	0.22981	0.24925			978	0.50092	0.59504	0.61106	0.64176	0.78936	0.7925	0.78118	0.75095	0.72011	0.71881	0.73969
529	0.13777	0.14486	0.15262	0.14565	0.2138	0.22419	0.23219	0.23155	0.225	0.22981	0.24925			979	0.49501	0.58823	0.60411	0.63391	0.78384	0.78725	0.7763	0.74543	0.7149	0.71408	0.73524
530	0.14014	0.1472	0.1549	0.14783	0.21625	0.22419	0.23219	0.2341	0.22812	0.23292	0.24925			980	0.48912	0.58156	0.59716	0.62629	0.77841	0.7822	0.77149	0.74021	0.71009	0.70958	0.73104
531	0.14252	0.14953	0.15718	0.15	0.21871	0.22419	0.23483	0.23664	0.22812	0.23292	0.25225			981	0.48327	0.57498	0.59019	0.61885	0.77307	0.77736	0.76675	0.73535	0.70569	0.70528	0.72715
532	0.14608	0.15187	0.15945	0.15435	0.21871	0.22714	0.23483	0.23664	0.23125	0.23603	0.25225			982	0.47745	0.56842	0.5832	0.61157	0.76786	0.77273	0.76212	0.7309	0.70168	0.70117	0.7236
533	0.14846	0.15537	0.16173	0.15652	0.22117	0.22714	0.23747	0.23919	0.23125	0.23603	0.25525			983	0.47169	0.56179	0.57622	0.60442	0.76284	0.7683	0.75766	0.72684	0.69802	0.69726	0.72039
534	0.14964	0.15771	0.16401	0.1587	0.22363	0.23009	0.23747	0.23919	0.23125	0.23913	0.25525			984	0.46598	0.55504	0.56928	0.5974	0.75809	0.76406	0.75343	0.72315	0.69467	0.69355	0.71751
535	0.15202	0.16005	0.16743	0.16304	0.22608	0.23009	0.24011	0.24173	0.23438	0.23913	0.25525			985	0.46032	0.54816	0.56246	0.59051	0.75368	0.75996	0.7495	0.71976	0.69157	0.69007	0.71496
536	0.15439	0.16238	0.1697	0.16522	0.22854	0.23304	0.24274	0.24173	0.2375	0.24224	0.25826			986	0.45469	0.54114	0.55577	0.58376	0.74963	0.75597	0.74591	0.71656	0.6887	0.68683	0.71269
537	0.15796	0.16472	0.17312	0.16522	0.22854	0.23304	0.24274	0.24427	0.2375	0.24224	0.26126			987	0.44907	0.53405	0.54924	0.57715	0.74591	0.75205	0.74267	0.71347	0.68601	0.68386	0.71068
538	0.16033	0.16822	0.1754	0.16739	0.231	0.23599	0.24538	0.24427	0.24063	0.24534	0.26426			988	0.44346	0.52696	0.54286	0.5707	0.74247	0.74817	0.73974	0.71045	0.68348	0.68118	0.70888
539	0.16271	0.17056	0.17882	0.17174	0.23345	0.23599	0.24802	0.24682	0.24063	0.24534	0.26426			989	0.43786	0.51998	0.53661	0.5644	0.73921	0.74432	0.73709	0.70746	0.68111	0.67881	0.70724
540	0.16508	0.1729	0.18109	0.17609	0.23591	0.23894	0.24802	0.24936	0.24063	0.24845	0.26426			990	0.43231	0.51318	0.53045	0.55824	0.73603	0.74052	0.73464	0.70454	0.67892	0.67674	0.70572
541	0.16865	0.1764	0.18451	0.18043	0.23837	0.24189	0.25066	0.25191	0.24375	0.24845	0.26727			991	0.42684	0.50665	0.52435	0.55221	0.73285	0.73682	0.73232	0.70177	0.67691	0.67499	0.70429
542	0.17102	0.17991	0.18793	0.18261	0.24082	0.24189	0.2533	0.25191	0.24688	0.25155	0.26727			992	0.4215	0.50041	0.51828	0.54629	0.72961	0.73329	0.73008	0.69923	0.67513	0.67353	0.70291
543	0.17458	0.18341	0.19248	0.18696	0.24328	0.24484	0.2533	0.25445	0.24688	0.25466	0.27027			993	0.41635	0.49445	0.51223	0.54043	0.72632	0.72998	0.72786	0.69705	0.67359	0.67232	0.70158
544	0.17815	0.18692	0.1959	0.1913	0.24819	0.24779	0.25594	0.25445	0.25	0.25466	0.27327			994	0.4114	0.48872	0.50623	0.53461	0.72301	0.72697	0.72568	0.69528	0.67234	0.67134	0.70031
545	0.18171	0.19159	0.20046	0.19565	0.25065	0.25074	0.25858	0.257	0.25	0.25776	0.27327			995	0.40665	0.48314	0.50031	0.5288	0.71976	0.72428	0.72354	0.69398	0.67139	0.67054	0.69915
546	0.18527	0.19509	0.20387	0.19783	0.25311	0.25074	0.25858	0.25954	0.25312	0.25776	0.27628			996	0.40206	0.47764	0.49451	0.52298	0.71667	0.72192	0.72149	0.69314	0.67076	0.66988	0.69813
547	0.19002	0.19977	0.20843	0.20217	0.25556	0.25369	0.26121	0.26209	0.25625	0.26087	0.27928			997	0.39753	0.47215	0.48886	0.51714	0.71382	0.71987	0.71958	0.6927	0.67046	0.66934	0.6973
548	0.19359	0.20444	0.21298	0.2087	0.25802	0.25664	0.26385	0.26463	0.25625	0.26398	0.28228			998	0.39298	0.46661	0.4834	0.5113	0.71125	0.71806	0.71786	0.6926	0.67049	0.6689	0.69668
549	0.19834	0.20911	0.21868	0.21304	0.26294	0.25959	0.26649	0.26718	0.25938	0.26708	0.28528			999	0.38832	0.46102	0.4781	0.50548	0.70899	0.71642	0.71635	0.69272	0.67083	0.66859	0.69628
550	0.20428	0.21495	0.22323	0.21739	0.26539	0.26254	0.26913	0.26972	0.2625	0.27019	0.28829			1000	0.38347	0.4554	0.47294	0.49972	0.70699	0.71486	0.71508	0.69297	0.67145	0.66842	0.69604
551	0.20903	0.21963	0.22893	0.22391	0.27031	0.26549	0.27177	0.27226	0.2625	0.27019	0.29129			1001	0.37842	0.44979	0.46786	0.49405	0.70521	0.71333	0.71404	0.69327	0.67232	0.66846	0.69592
552	0.21496	0.22547	0.23462	0.23043	0.27276	0.26844	0.27441	0.27481	0.26563	0.27329	0.29129			1002	0.37319	0.44427	0.46281	0.48852	0.70355	0.71179	0.71319	0.69354	0.67339	0.66873	0.69582
553	0.2209	0.23131	0.24032	0.23478	0.27768	0.27139	0.27704	0.27735	0.26875	0.2764	0.29429			1003	0.36787	0.43887	0.4577	0.48313	0.70194	0.71022	0.71249	0.69375	0.67463	0.66928	0.69565
554	0.22684	0.23832	0.24715	0.2413	0.28013	0.27434	0.27968	0.2799	0.27187	0.2795	0.2973			1004	0.36258	0.43363	0.45248	0.47788	0.70034	0.70865	0.7119	0.69389	0.67598	0.67009	0.69534
555	0.23278	0.24416	0.25285	0.24783	0.28505	0.27729	0.28232	0.28244	0.275	0.28261	0.3003			1005	0.35743	0.42854	0.44714	0.47276	0.6987	0.70713	0.71136	0.69394	0.67741	0.67113	0.69486
556	0.2399	0.25	0.25854	0.25435	0.28996	0.28024	0.28496	0.28499	0.27813	0.28571	0.3033			1006	0.35254	0.42356	0.44166	0.46773	0.69704	0.7057	0.71084	0.69392	0.67889	0.67232	0.6942
557	0.24584	0.25701	0.26538	0.2587	0.29487	0.28614	0.2876	0.28753	0.28125	0.28882	0.30631			1007	0.34798	0.41863	0.43609	0.46274	0.69537	0.70442	0.71033	0.69384	0.68037	0.67357	0.69341
558	0.25297	0.26285	0.27221	0.26739	0.29979	0.28909	0.29024	0.29008	0.28437	0.29193	0.30931			1008	0.34375	0.41367	0.43046	0.45774	0.69372	0.7033	0.70983	0.69374	0.68187	0.67476	0.69256
559	0.2601	0.26986	0.2779	0.27174	0.3047	0.29204	0.29551	0.29517	0.2875	0.29503	0.31531			1009	0.33981	0.40861	0.42484	0.45268	0.69211	0.70234	0.70937	0.69363	0.68335	0.6758	0.6917
560	0.26722	0.2757	0.28474	0.27826	0.30962	0.29499	0.29815	0.29771	0.29063	0.29814	0.31832			1010	0.33605	0.40341	0.41928	0.44756	0.69057	0.70149	0.70898	0.69356	0.68485	0.6766	0.6909
561	0.27316	0.28271	0.29157	0.28478	0.31453	0.29794	0.30079	0.3028	0.29688	0.30435	0.32432			1011	0.33235	0.39806	0.41383	0.44236	0.68906	0.7007	0.70871	0.69357	0.68636	0.67715	0.69018
562	0.28029	0.28972	0.29727	0.2913	0.31944	0.30383	0.30607	0.30534	0.3	0.30745	0.32733			1012	0.32858	0.39258	0.40851	0.43709	0.68757	0.69988	0.70859	0.69367	0.68792	0.67746	0.68953
563	0.28741	0.29556	0.3041	0.29783	0.32436	0.30678	0.30871	0.31043	0.30313	0.31056	0.33033			1013	0.32465	0.38703	0.40332	0.4318	0.68603	0.69897	0.70862	0.6939	0.68952	0.6776	0.68891
564	0.29454	0.30257	0.30979	0.30435	0.32927	0.31268	0.31398	0.31298	0.30938	0.31677	0.33634			1014	0.32051	0.38149	0.39825	0.42652	0.68442	0.6979	0.70878	0.69423	0.69119	0.67766	0.68825
565	0.30166	0.30841	0.31549	0.3087	0.33419	0.31563	0.31662	0.31807	0.3125	0.31988	0.33934			1015	0.31616	0.37605	0.39328	0.42128	0.68268	0.69666	0.70901	0.69463	0.6929	0.67775	0.68749
566	0.3076	0.31425	0.32118	0.31522	0.3391	0.32153	0.3219	0.32316	0.31562	0.32609	0.34534			1016	0.31163	0.37076	0.38836	0.41612	0.68079	0.69527	0.70924	0.69504	0.69466	0.67796	0.68659
567	0.31354	0.31893	0.32688	0.31957	0.34401	0.32743	0.32718	0.3257	0.32187	0.32919	0.35135			1017	0.30701	0.36567	0.38349	0.41105	0.67875	0.69375	0.70935	0.69538	0.69641	0.67835	0.68554
568	0.31948	0.32477	0.33144	0.32609	0.34893	0.33038	0.33245	0.33079	0.325	0.3354	0.35736			1018	0.30237	0.36078	0.37863	0.40606	0.67659	0.69218	0.70926	0.6956	0.69811	0.67896	0.68437
569	0.32423	0.32944	0.33599	0.33043	0.3563	0.33628	0.33773	0.33588	0.33125	0.34162	0.36336			1019	0.29778	0.35605	0.37377	0.40115	0.67435	0.6906	0.70889	0.69562	0.69973	0.67977	0.68312
570	0.33017	0.33411	0.34055	0.33478	0.36121	0.34218	0.34037	0.34097	0.3375	0.34783	0.36937			1020	0.29329	0.35145	0.36892	0.39628	0.67208	0.68908	0.7082	0.69545	0.70121	0.68075	0.68186
571	0.33492	0.33879	0.3451	0.33696	0.36612	0.34808	0.34565	0.34606	0.34375	0.35093	0.37537			1021	0.2889	0.3469	0.36407	0.39144	0.66984	0.68761	0.7072	0.69511	0.70253	0.68184	0.68065
572	0.33848	0.34229	0.34852	0.3413	0.37104	0.35398	0.35356	0.35115	0.34687	0.35714	0.38138			1022	0.28459	0.34236	0.35923	0.3866	0.66767	0.6862	0.70596	0.69465	0.70366	0.68296	0.67951
573	0.34204	0.34579	0.3508	0.34348	0.37595	0.35988	0.35884	0.35623	0.35313	0.36335	0.38739			1023	0.2803	0.33779	0.35438	0.38175	0.66559	0.68481	0.70457	0.69416	0.70462	0.68408	0.67845
574	0.34561	0.34813	0.35308	0.34565	0.38087	0.36578	0.36412	0.36387	0.35938	0.37267	0.3964			1024	0.27601	0.33319	0.34953	0.37687	0.66361	0.68338	0.70316	0.69372	0.70542	0.68515	0.67744
575	0.34798	0.35047	0.35535	0.34783	0.38824	0.37168	0.36939	0.36896	0.36875	0.37888	0.4024			1025	0.27166	0.32857	0.34467	0.37196	0.66171	0.68186	0.70184	0.69341	0.70608	0.68615	0.67642
576	0.34917	0.35164	0.35649	0.35	0.39069	0.37758	0.37467	0.37405	0.375	0.38509	0.41141			1026	0.26725	0.32395	0.3398	0.36702	0.65986	0.68022	0.7007	0.69325	0.70664	0.68706	0.67532
577	0.35154	0.3528	0.35763	0.35	0.39806	0.38348	0.38259	0.38168	0.38125	0.3913	0.41742			1027	0.26279	0.31939	0.33492	0.36207	0.65799	0.67845	0.69979	0.69323	0.70711	0.68787	0.6741
578	0.35154	0.35397	0.35763	0.35	0.40298	0.38938	0.38786	0.38677	0.3875	0.40062	0.42642			1028	0.25831	0.3149	0.33006	0.35709	0.65606	0.67656	0.69912	0.69327	0.70751	0.68857	0.67273
579	0.35154	0.35397	0.35763	0.35	0.40789	0.39823	0.39314	0.3944	0.39375	0.40683	0.43543			1029	0.25387	0.31049	0.32523	0.3521	0.65399	0.67462	0.69862	0.6933	0.70783	0.68912	0.6712
580	0.35154	0.3528	0.35763	0.35	0.41281	0.40413	0.40106	0.39949	0.4	0.41615	0.44144			1030	0.24951	0.30617	0.32045	0.34708	0.65175	0.67266	0.6982	0.69323	0.70804	0.6895	0.66954
581	0.35036	0.35164	0.35649	0.35	0.41772	0.41003	0.40633	0.40712	0.40625	0.42236	0.45045			1031	0.24527	0.30189	0.31576	0.34206	0.64928	0.67075	0.69773	0.69297	0.70812	0.68966	0.66778
582	0.34917	0.35047	0.35535	0.34783	0.42263	0.41888	0.41425	0.41476	0.41563	0.42857	0.45946			1032	0.24118	0.29763	0.31115	0.33701	0.64658	0.66892	0.6971	0.69248	0.70803	0.68957	0.66595
583	0.34798	0.3493	0.35308	0.34565	0.42755	0.42478	0.42216	0.41985	0.42188	0.43789	0.46847			1033	0.23724	0.29335	0.30664	0.33197	0.64366	0.66717	0.69619	0.69177	0.70774	0.68921	0.66405
584	0.34561	0.34696	0.35194	0.34348	0.43246	0.43068	0.42744	0.42748	0.43125	0.4441	0.47748			1034	0.23344	0.28901	0.3022	0.32694	0.64053	0.66545	0.69496	0.69086	0.70723	0.68859	0.66207
585	0.34204	0.34463	0.34966	0.34348	0.43737	0.43953	0.43536	0.43511	0.4375	0.45342	0.48348			1035	0.22975	0.28462	0.29781	0.32195	0.63724	0.6637	0.69336	0.68982	0.70649	0.68774	0.65998
586	0.33967	0.34229	0.34738	0.3413	0.44229	0.44543	0.44327	0.44275	0.44687	0.46273	0.49549			1036	0.22616	0.28017	0.29343	0.31702	0.63384	0.66183	0.69143	0.6887	0.70555	0.68669	0.65773
587	0.33729	0.33995	0.34396	0.33913	0.4472	0.45428	0.45119	0.45038	0.45312	0.47205	0.5045			1037	0.22264	0.2757	0.28906	0.3122	0.63038	0.65974	0.68921	0.68753	0.70441	0.68551	0.65528
588	0.33373	0.33645	0.34169	0.33478	0.45212	0.46018	0.4591	0.45802	0.4625	0.48137	0.51351			1038	0.2192	0.27123	0.28468	0.30751	0.62692	0.65738	0.68677	0.68632	0.7031	0.68424	0.65263
589	0.33017	0.33411	0.33827	0.33261	0.45703	0.46903	0.46438	0.46565	0.47187	0.49068	0.52552			1039	0.21584	0.26681	0.28032	0.30296	0.6235	0.65472	0.68419	0.685	0.70163	0.68292	0.64978
590	0.3266	0.33061	0.33599	0.33043	0.4644	0.47788	0.47493	0.47328	0.48125	0.5	0.53453			1040	0.21259	0.26246	0.27599	0.29855	0.62015	0.65175	0.68151	0.68353	0.7	0.68153	0.64679
591	0.32304	0.3271	0.33257	0.32609	0.46931	0.48673	0.48021	0.48092	0.4875	0.50932	0.54654			1041	0.20948	0.2582	0.27175	0.29427	0.61688	0.64854	0.6788	0.68181	0.69819	0.68008	0.64372
592	0.31948	0.3236	0.32916	0.32391	0.47423	0.49263	0.49077	0.49109	0.49688	0.51863	0.55555			1042	0.2065	0.25404	0.26763	0.2901	0.61368	0.64517	0.67606	0.67978	0.6962	0.6785	0.64067
593	0.31591	0.32126	0.32688	0.31957	0.47914	0.50147	0.49868	0.49873	0.50625	0.52795	0.56757			1043	0.20367	0.25	0.26363	0.28601	0.61054	0.64173	0.67331	0.67737	0.69398	0.67675	0.63768
594	0.31235	0.31776	0.32346	0.31739	0.48651	0.51032	0.5066	0.50891	0.51563	0.54037	0.57958			1044	0.20098	0.24605	0.25976	0.28197	0.60742	0.63831	0.67053	0.6746	0.69152	0.67476	0.63479
595	0.30879	0.31425	0.32118	0.31522	0.49388	0.51917	0.51451	0.51654	0.525	0.54969	0.59159			1045	0.19837	0.2422	0.25598	0.27795	0.60427	0.63496	0.66772	0.67148	0.68881	0.67247	0.63199
596	0.30523	0.31192	0.31891	0.31304	0.4988	0.52802	0.52507	0.52672	0.5375	0.55901	0.6036			1046	0.19581	0.23846	0.25223	0.27394	0.60105	0.63171	0.66486	0.6681	0.68587	0.66986	0.62923
597	0.30285	0.30958	0.31663	0.31087	0.50371	0.53687	0.53298	0.53435	0.54688	0.56832	0.61261			1047	0.19324	0.23481	0.24845	0.26994	0.59771	0.62855	0.66196	0.66452	0.68272	0.66691	0.62642
598	0.30048	0.30724	0.31435	0.3087	0.51108	0.54572	0.54354	0.54453	0.55625	0.57764	0.62462			1048	0.1906	0.23127	0.24459	0.26596	0.59421	0.62542	0.65902	0.66083	0.67942	0.66364	0.62346
599	0.2981	0.30491	0.31207	0.30652	0.51599	0.55457	0.55145	0.55216	0.56562	0.59006	0.63663			1049	0.18785	0.22782	0.24061	0.26202	0.59052	0.62224	0.65605	0.65709	0.676	0.66007	0.62027
600	0.29572	0.30374	0.31093	0.30652	0.52336	0.56342	0.55937	0.56234	0.575	0.60249	0.64865			1050	0.18495	0.22445	0.23655	0.25815	0.58664	0.61895	0.65305	0.65331	0.67251	0.65625	0.61678
601	0.29454	0.30257	0.30979	0.30435	0.52828	0.57227	0.56992	0.57252	0.58437	0.6118	0.66066			1051	0.18191	0.22114	0.23244	0.25437	0.58256	0.61547	0.65002	0.64949	0.66897	0.65224	0.61297
602	0.29335	0.3014	0.30866	0.30435	0.53565	0.58112	0.57784	0.5827	0.59375	0.62112	0.66967			1052	0.17874	0.21787	0.22839	0.2507	0.57832	0.61178	0.64692	0.64558	0.66537	0.64808	0.60884
603	0.29216	0.30023	0.30866	0.30435	0.54302	0.58997	0.58839	0.59288	0.60625	0.63354	0.68168			1053	0.1755	0.21461	0.22449	0.24715	0.57396	0.60785	0.64374	0.64152	0.66169	0.64383	0.60444
604	0.29097	0.30023	0.30866	0.30435	0.55039	0.59882	0.59894	0.60051	0.61562	0.64286	0.69369			1054	0.17225	0.21135	0.22082	0.2437	0.56952	0.60371	0.64042	0.63727	0.65787	0.63953	0.59981
605	0.29097	0.30023	0.30866	0.30435	0.55776	0.60767	0.60686	0.61069	0.625	0.65528	0.7057			1055	0.16906	0.20809	0.21746	0.24033	0.56507	0.5994	0.63691	0.63277	0.65385	0.63521	0.59502
606	0.29216	0.3014	0.30866	0.30652	0.56513	0.61652	0.61741	0.62087	0.63437	0.6646	0.71772			1056	0.16598	0.20485	0.21439	0.23701	0.56066	0.59496	0.63316	0.62802	0.64959	0.63089	0.5901
607	0.29335	0.3014	0.30979	0.30652	0.5725	0.62537	0.62533	0.63104	0.64687	0.67702	0.72973			1057	0.16308	0.20168	0.21158	0.23371	0.55631	0.59042	0.62912	0.62304	0.64505	0.62657	0.58509
608	0.29454	0.30374	0.31207	0.3087	0.57987	0.63717	0.63588	0.63868	0.65625	0.68634	0.74174			1058	0.16038	0.19859	0.20893	0.23041	0.55206	0.58583	0.62481	0.61788	0.64023	0.62224	0.58002
609	0.29572	0.30491	0.31435	0.31087	0.58724	0.64602	0.6438	0.64885	0.66563	0.69876	0.75075			1059	0.15787	0.19562	0.20635	0.2271	0.54791	0.58118	0.62022	0.61262	0.63514	0.61787	0.5749
610	0.2981	0.30724	0.31663	0.31304	0.59461	0.65487	0.65435	0.65903	0.67812	0.70808	0.76276			1060	0.15554	0.19279	0.20372	0.22378	0.54384	0.57647	0.61542	0.60734	0.62985	0.61342	0.56974
611	0.30048	0.31075	0.31891	0.31522	0.60199	0.66372	0.66491	0.66921	0.6875	0.71739	0.77177			1061	0.15331	0.19007	0.20097	0.22049	0.53981	0.57169	0.61048	0.60212	0.62442	0.60884	0.56458
612	0.30404	0.31308	0.32232	0.31957	0.60936	0.67257	0.67282	0.67939	0.69688	0.72981	0.78378			1062	0.15114	0.18744	0.19807	0.21726	0.53579	0.56683	0.60549	0.59703	0.6189	0.60412	0.55943
613	0.3076	0.31659	0.32574	0.32391	0.61918	0.68142	0.68074	0.68702	0.70625	0.73913	0.79579			1063	0.14894	0.18484	0.19504	0.21412	0.53173	0.56189	0.60052	0.59209	0.61334	0.59921	0.55432
614	0.31116	0.32009	0.3303	0.32826	0.62655	0.69027	0.69129	0.6972	0.71563	0.74845	0.8048			1064	0.14666	0.18219	0.19196	0.21112	0.5276	0.55688	0.59565	0.58729	0.60777	0.59411	0.54925
615	0.31591	0.32477	0.33485	0.33261	0.63392	0.69912	0.70185	0.70738	0.72812	0.75777	0.81381			1065	0.14425	0.17946	0.1889	0.20829	0.52336	0.55184	0.5909	0.58259	0.60218	0.58886	0.54421
616	0.32067	0.33061	0.33941	0.33696	0.6413	0.70796	0.70976	0.71501	0.7375	0.76708	0.82582			1066	0.14173	0.1766	0.18595	0.20562	0.51899	0.54682	0.58626	0.57791	0.59653	0.58349	0.53918
617	0.3266	0.33528	0.3451	0.3413	0.65112	0.71681	0.72032	0.72519	0.74687	0.7795	0.83183			1067	0.13911	0.17363	0.18316	0.20308	0.5145	0.54187	0.58171	0.57317	0.59079	0.57805	0.53409
618	0.33135	0.34112	0.34966	0.34783	0.65849	0.72566	0.72823	0.73282	0.75625	0.78882	0.84084			1068	0.13644	0.17057	0.18054	0.20063	0.50989	0.53702	0.57716	0.56828	0.5849	0.57259	0.5289
619	0.33729	0.34579	0.35535	0.35217	0.66586	0.73451	0.73615	0.743	0.7625	0.79814	0.84985			1069	0.1338	0.16749	0.17807	0.19821	0.50517	0.5323	0.57255	0.56318	0.57885	0.56716	0.52356
620	0.34323	0.35164	0.36105	0.3587	0.67569	0.74336	0.74406	0.75064	0.77187	0.80435	0.85886			1070	0.13126	0.16447	0.17565	0.19574	0.50039	0.52771	0.5678	0.55781	0.57261	0.56176	0.51806
621	0.35036	0.35864	0.36788	0.36739	0.68306	0.74926	0.75462	0.75827	0.78125	0.81367	0.86786			1071	0.12887	0.16158	0.17322	0.19317	0.49558	0.52321	0.56284	0.55219	0.5662	0.55638	0.51242
622	0.35748	0.36449	0.37472	0.37391	0.69043	0.75811	0.76253	0.7659	0.79063	0.81988	0.87387			1072	0.12669	0.15887	0.17069	0.19047	0.49077	0.51877	0.55766	0.54636	0.55968	0.55096	0.5067
623	0.36461	0.3715	0.38041	0.38043	0.6978	0.76696	0.77045	0.77354	0.79688	0.82919	0.88288			1073	0.1247	0.15635	0.16801	0.18765	0.48601	0.51431	0.55227	0.54038	0.55309	0.54544	0.50101
624	0.37173	0.3785	0.38724	0.38696	0.70517	0.77286	0.77836	0.78117	0.80312	0.83541	0.88889			1074	0.12291	0.15402	0.16518	0.18477	0.48133	0.50977	0.54669	0.53437	0.54649	0.53975	0.49547
625	0.37886	0.38551	0.39522	0.39348	0.71254	0.78171	0.78364	0.79135	0.8125	0.84162	0.89489			1075	0.12126	0.15184	0.16225	0.1819	0.47673	0.50511	0.54098	0.5284	0.53993	0.53384	0.49018
626	0.38599	0.39252	0.40205	0.4	0.71992	0.78761	0.79156	0.79644	0.81875	0.84783	0.9009			1076	0.11972	0.14976	0.15929	0.17915	0.47221	0.50029	0.53522	0.52255	0.53342	0.52768	0.48522
627	0.3943	0.4007	0.41002	0.4087	0.72729	0.79351	0.79683	0.80407	0.825	0.85714	0.9069			1077	0.11823	0.14772	0.1564	0.1766	0.46773	0.4953	0.52947	0.51685	0.52695	0.52129	0.48059
628	0.40143	0.40771	0.41686	0.41522	0.73466	0.79941	0.80475	0.8117	0.83125	0.86025	0.91291			1078	0.11677	0.14571	0.15366	0.17433	0.46325	0.49016	0.52377	0.51131	0.52051	0.51471	0.47624
629	0.40974	0.41472	0.42369	0.42174	0.74203	0.80531	0.81003	0.81679	0.84063	0.86646	0.91591			1079	0.11532	0.14369	0.15115	0.17235	0.45871	0.48489	0.51816	0.50587	0.51405	0.50803	0.47208
630	0.41686	0.4229	0.43166	0.43043	0.7494	0.81416	0.81794	0.82443	0.84688	0.87267	0.92192			1080	0.11387	0.14169	0.14887	0.17064	0.45404	0.47953	0.51266	0.50046	0.50754	0.50134	0.46796
631	0.42518	0.43107	0.43964	0.43913	0.75677	0.82006	0.82322	0.82952	0.85	0.87578	0.92492			1081	0.11247	0.13972	0.14681	0.1691	0.44919	0.47414	0.50727	0.49499	0.50095	0.49473	0.46372
632	0.43349	0.43925	0.44761	0.44783	0.76414	0.82596	0.8285	0.83461	0.85625	0.88199	0.92792			1082	0.11112	0.13781	0.14493	0.16762	0.44415	0.46874	0.50199	0.48938	0.49427	0.48826	0.45921
633	0.44181	0.44626	0.45558	0.45435	0.76905	0.82891	0.83377	0.83969	0.85938	0.88509	0.93393			1083	0.10984	0.136	0.14316	0.16605	0.43892	0.46336	0.49681	0.48358	0.48753	0.48196	0.45435
634	0.45012	0.45444	0.46241	0.46087	0.77642	0.83481	0.83905	0.84478	0.86563	0.8882	0.93393			1084	0.10865	0.1343	0.14144	0.16425	0.43356	0.45803	0.4917	0.47755	0.48076	0.47581	0.4491
635	0.45724	0.46145	0.47039	0.46957	0.78134	0.84071	0.84433	0.84733	0.86875	0.89441	0.93693			1085	0.10752	0.13268	0.13972	0.16213	0.42813	0.45276	0.48662	0.47133	0.47401	0.46978	0.44347
636	0.46437	0.46963	0.47722	0.47609	0.78625	0.84661	0.84697	0.85242	0.87188	0.89752	0.93994			1086	0.10643	0.13114	0.13798	0.15966	0.42274	0.44754	0.48152	0.46494	0.46734	0.46381	0.43754
637	0.47268	0.47664	0.48519	0.48261	0.79117	0.84956	0.85224	0.85751	0.87812	0.90062	0.94294			1087	0.10531	0.12962	0.13622	0.15684	0.41748	0.44239	0.47633	0.45845	0.46078	0.45784	0.43142
638	0.47981	0.48364	0.49203	0.4913	0.79608	0.85251	0.85488	0.8626	0.88125	0.90062	0.94294			1088	0.10413	0.1281	0.13447	0.15378	0.41242	0.43729	0.47097	0.45194	0.45434	0.45183	0.42521
639	0.48812	0.49182	0.49886	0.49783	0.80099	0.85546	0.86016	0.86514	0.88437	0.90373	0.94294			1089	0.10285	0.12655	0.13274	0.1506	0.4076	0.43225	0.46535	0.44546	0.44802	0.44573	0.41904
640	0.49525	0.49883	0.50569	0.50652	0.80591	0.85841	0.8628	0.86768	0.8875	0.90683	0.94594			1090	0.10147	0.12493	0.13106	0.14743	0.40301	0.42724	0.45941	0.43905	0.44178	0.43956	0.41296
641	0.50119	0.50584	0.51367	0.51304	0.81082	0.86136	0.86544	0.87023	0.89062	0.90994	0.94594			1091	0.09998	0.12326	0.12945	0.14443	0.3986	0.42226	0.45311	0.43273	0.43557	0.43331	0.40702
642	0.50831	0.51168	0.5205	0.51957	0.81328	0.86431	0.86807	0.87277	0.89062	0.90994	0.94594			1092	0.09844	0.12154	0.12788	0.14168	0.39429	0.41729	0.44644	0.42653	0.42936	0.42704	0.40123
643	0.51425	0.51869	0.52733	0.52609	0.81819	0.87021	0.87071	0.87532	0.89375	0.90994	0.94594			1093	0.0969	0.11978	0.12633	0.13926	0.38997	0.41231	0.43949	0.42044	0.42308	0.42076	0.39558
644	0.52138	0.5257	0.53303	0.53261	0.8231	0.87316	0.87071	0.87786	0.89375	0.90994	0.94594			1094	0.09543	0.11802	0.12477	0.13717	0.38554	0.40728	0.43235	0.41444	0.41672	0.41453	0.39002
645	0.52732	0.53154	0.53872	0.53913	0.82556	0.87316	0.87335	0.87786	0.89687	0.90994	0.94895			1095	0.09409	0.11626	0.12316	0.13536	0.38092	0.4022	0.42518	0.40855	0.41027	0.40835	0.38452
646	0.53207	0.53738	0.54442	0.54565	0.83048	0.87611	0.87599	0.88041	0.89687	0.91304	0.94895			1096	0.0929	0.11453	0.1215	0.13377	0.37607	0.39706	0.41816	0.40274	0.40373	0.40224	0.37905
647	0.538	0.54322	0.55125	0.55	0.83293	0.87611	0.87863	0.88041	0.9	0.91304	0.94594			1097	0.09189	0.11283	0.11978	0.13232	0.37099	0.39184	0.41144	0.39701	0.39713	0.39622	0.37359
648	0.54276	0.54907	0.55695	0.55652	0.83539	0.87906	0.87863	0.88295	0.9	0.91615	0.94594			1098	0.09102	0.11118	0.11801	0.13092	0.36572	0.38656	0.40513	0.39134	0.39049	0.39027	0.3681
649	0.54869	0.55491	0.56264	0.56087	0.83785	0.88201	0.88127	0.8855	0.9	0.91615	0.94594			1099	0.09027	0.10959	0.11623	0.12951	0.36033	0.38125	0.39931	0.3857	0.38385	0.38439	0.36259
650	0.55344	0.56075	0.5672	0.56739	0.8403	0.88201	0.88127	0.8855	0.9	0.91615	0.94594			1100	0.08957	0.10807	0.11448	0.12806	0.35491	0.37592	0.39394	0.38007	0.37723	0.37858	0.35705
651	0.55819	0.56542	0.57289	0.57174	0.84522	0.88496	0.88127	0.8855	0.90312	0.91615	0.94594			1101	0.08886	0.10662	0.11278	0.12656	0.34955	0.37062	0.38894	0.37441	0.37067	0.37282	0.3515
652	0.56295	0.57009	0.57859	0.57826	0.84767	0.88496	0.88391	0.8855	0.90312	0.91615	0.94294			1102	0.0881	0.10524	0.11117	0.12501	0.34432	0.36537	0.38417	0.36872	0.36417	0.36711	0.34596
653	0.5677	0.57593	0.58428	0.58261	0.85013	0.88496	0.88391	0.8855	0.90312	0.91615	0.94294			1103	0.08726	0.10395	0.10966	0.12344	0.33928	0.36018	0.37948	0.363	0.35776	0.36144	0.34045
654	0.57126	0.58061	0.58884	0.58913	0.85259	0.88791	0.88391	0.88804	0.90312	0.91615	0.94294			1104	0.08632	0.10271	0.10825	0.12187	0.33444	0.35506	0.3747	0.35725	0.35148	0.35578	0.33501
655	0.57601	0.58645	0.59339	0.59348	0.85259	0.88791	0.88391	0.88804	0.90312	0.91615	0.94294			1105	0.0853	0.10152	0.10693	0.12032	0.3298	0.34998	0.36973	0.35153	0.34534	0.35012	0.3297
656	0.58195	0.59112	0.59909	0.6	0.85504	0.89086	0.88391	0.88804	0.90625	0.91615	0.94294			1106	0.08422	0.10035	0.10567	0.1188	0.32533	0.34491	0.36449	0.34589	0.33937	0.34444	0.32454
657	0.5867	0.59579	0.60478	0.60435	0.85504	0.89086	0.88391	0.88804	0.90625	0.91615	0.94294			1107	0.0831	0.09916	0.10447	0.11729	0.32098	0.33981	0.35897	0.34038	0.33359	0.33874	0.31958
658	0.59026	0.60164	0.61048	0.61087	0.8575	0.89086	0.88391	0.88804	0.90625	0.91615	0.94294			1108	0.08197	0.09795	0.10328	0.1158	0.31672	0.33465	0.35322	0.33503	0.328	0.33299	0.31483
659	0.59501	0.60631	0.61617	0.61522	0.85996	0.89381	0.88391	0.88804	0.90625	0.91926	0.94294			1109	0.08086	0.09668	0.10211	0.11431	0.31248	0.32937	0.34732	0.32984	0.3226	0.32723	0.31028
660	0.59976	0.61215	0.62187	0.62174	0.86241	0.89381	0.88654	0.89059	0.90625	0.91615	0.94294			1110	0.07977	0.09538	0.10092	0.1128	0.30823	0.32396	0.34137	0.32478	0.31735	0.32148	0.30591
661	0.60451	0.61682	0.62756	0.62609	0.86487	0.89381	0.88654	0.88804	0.90625	0.91615	0.94294			1111	0.07872	0.09405	0.0997	0.11127	0.30394	0.31844	0.33546	0.3198	0.31221	0.31575	0.30165
662	0.61045	0.62266	0.63326	0.63261	0.86733	0.89381	0.88654	0.89059	0.90625	0.91615	0.94294			1112	0.0777	0.09271	0.09844	0.10973	0.2996	0.31283	0.32967	0.31482	0.30713	0.31009	0.29746
663	0.6152	0.6285	0.63895	0.63913	0.86979	0.89381	0.88918	0.89059	0.90625	0.91926	0.94294			1113	0.07673	0.09138	0.09712	0.10818	0.29522	0.30719	0.32403	0.30976	0.30206	0.30453	0.29326
664	0.61995	0.63551	0.64465	0.64565	0.87224	0.89676	0.88918	0.89313	0.90937	0.91926	0.94294			1114	0.07583	0.09007	0.09575	0.10666	0.29083	0.30161	0.31857	0.30457	0.29697	0.29907	0.28901
665	0.62589	0.64136	0.65148	0.65217	0.87224	0.89676	0.88918	0.89313	0.90937	0.91926	0.94294			1115	0.07499	0.08877	0.09431	0.1052	0.28646	0.29618	0.31328	0.29925	0.29183	0.29371	0.28467
666	0.63183	0.6472	0.65718	0.6587	0.87716	0.89676	0.89182	0.89313	0.90937	0.91926	0.94594			1116	0.07425	0.08748	0.09281	0.10384	0.28215	0.29098	0.30813	0.29383	0.28667	0.28845	0.28024
667	0.63777	0.65421	0.66401	0.66522	0.87961	0.89971	0.89446	0.89313	0.90937	0.91926	0.94594			1117	0.0736	0.08616	0.09127	0.1026	0.27794	0.28607	0.30309	0.2884	0.2815	0.28325	0.27574
668	0.64371	0.66005	0.67084	0.67174	0.88207	0.89971	0.89446	0.89567	0.90937	0.92236	0.94594			1118	0.07302	0.08481	0.08972	0.1015	0.27385	0.28147	0.29814	0.28303	0.27638	0.2781	0.27122
669	0.65202	0.66822	0.67882	0.68043	0.88453	0.89971	0.89446	0.89567	0.90937	0.92236	0.94895			1119	0.07249	0.0834	0.0882	0.10057	0.26986	0.27718	0.29323	0.27784	0.27133	0.27296	0.26671
670	0.65914	0.67523	0.68565	0.68696	0.88698	0.90265	0.89446	0.89822	0.9125	0.92547	0.94895			1120	0.07197	0.08193	0.08672	0.09977	0.26596	0.27311	0.28834	0.27288	0.2664	0.26783	0.26224
671	0.66627	0.68341	0.69362	0.69565	0.88944	0.90265	0.8971	0.89822	0.9125	0.92857	0.94895			1121	0.07138	0.08041	0.08533	0.09908	0.26209	0.26917	0.28346	0.26818	0.26159	0.2627	0.25785
672	0.6734	0.69159	0.70159	0.70217	0.8919	0.9056	0.8971	0.90076	0.91562	0.92857	0.95195			1122	0.07066	0.07889	0.08405	0.09845	0.25817	0.26522	0.27855	0.26371	0.25688	0.25758	0.25354
673	0.68171	0.69977	0.70957	0.71087	0.89681	0.9056	0.89974	0.90076	0.91562	0.92857	0.95195			1123	0.06976	0.0774	0.08288	0.09782	0.25414	0.26114	0.27359	0.25937	0.25224	0.25249	0.24927
674	0.69121	0.70911	0.71868	0.71957	0.89927	0.90855	0.89974	0.90331	0.91875	0.93168	0.95495			1124	0.06865	0.07598	0.08183	0.09714	0.24991	0.25682	0.26856	0.25506	0.24762	0.24741	0.24502
675	0.69952	0.71729	0.72779	0.73043	0.90172	0.90855	0.90237	0.90585	0.91875	0.93478	0.95795			1125	0.06733	0.07466	0.08086	0.09633	0.24545	0.25218	0.26343	0.25066	0.24297	0.24237	0.24074
676	0.70903	0.72664	0.73804	0.73913	0.90664	0.90855	0.90237	0.9084	0.92188	0.93789	0.95795			1126	0.06584	0.07344	0.07996	0.09537	0.24073	0.2472	0.25817	0.24607	0.23825	0.23736	0.23638
677	0.71853	0.73598	0.74715	0.75	0.9091	0.9115	0.90501	0.91094	0.92188	0.941	0.96096			1127	0.06423	0.07231	0.07907	0.09425	0.23578	0.24192	0.25278	0.24122	0.23344	0.23236	0.23192
678	0.72922	0.74533	0.7574	0.7587	0.91401	0.91445	0.90765	0.91094	0.925	0.9441	0.96396			1128	0.0626	0.07124	0.07817	0.09296	0.23063	0.23641	0.24724	0.23611	0.22853	0.22736	0.22731
679	0.74109	0.75584	0.76765	0.76957	0.91647	0.91445	0.90765	0.91349	0.92812	0.9441	0.96396			1129	0.06104	0.07019	0.0772	0.09153	0.22535	0.23079	0.24155	0.23076	0.22352	0.22235	0.22256
680	0.75178	0.76752	0.7779	0.78043	0.91892	0.9174	0.91029	0.91603	0.93125	0.94721	0.96696			1130	0.05964	0.06911	0.07612	0.09001	0.22003	0.22517	0.23572	0.22526	0.21846	0.21732	0.21767
681	0.76247	0.77804	0.78929	0.78913	0.92138	0.92035	0.91293	0.91858	0.93437	0.95031	0.96696			1131	0.05844	0.06797	0.07492	0.08842	0.21472	0.21963	0.22975	0.21967	0.21334	0.21228	0.21265
682	0.77316	0.78972	0.79954	0.80217	0.92629	0.9233	0.91557	0.92112	0.9375	0.95342	0.96997			1132	0.05748	0.06675	0.07356	0.08681	0.20947	0.21425	0.22368	0.21408	0.20818	0.20724	0.20756
683	0.78504	0.80023	0.80979	0.81087	0.93121	0.9233	0.91821	0.92366	0.94062	0.95652	0.97297			1133	0.05674	0.06547	0.07207	0.08519	0.20432	0.20905	0.21754	0.20855	0.20299	0.20221	0.20243
684	0.79691	0.81192	0.82005	0.82174	0.93612	0.92625	0.92084	0.92621	0.94375	0.95652	0.97597			1134	0.05616	0.06415	0.07044	0.08358	0.19926	0.204	0.21138	0.2031	0.19775	0.1972	0.19734
685	0.80998	0.82243	0.83144	0.83261	0.93858	0.9292	0.92348	0.92875	0.94375	0.95963	0.97898			1135	0.05568	0.06283	0.06873	0.08197	0.19427	0.19908	0.20526	0.19774	0.19244	0.1922	0.19233
686	0.82185	0.83411	0.84282	0.84565	0.94349	0.93215	0.92876	0.9313	0.94688	0.96273	0.97898			1136	0.05522	0.06155	0.06698	0.08038	0.18935	0.19423	0.19924	0.19246	0.18706	0.1872	0.18747
687	0.83373	0.84463	0.85421	0.85652	0.94841	0.93215	0.92876	0.93384	0.95	0.96584	0.98198			1137	0.05471	0.06035	0.06524	0.07879	0.18449	0.18944	0.1934	0.18724	0.18161	0.18219	0.1828
688	0.84561	0.85631	0.86446	0.86739	0.95086	0.9351	0.93404	0.93639	0.95313	0.96895	0.98498			1138	0.05409	0.05923	0.06358	0.07722	0.17967	0.18468	0.1878	0.18207	0.17613	0.17712	0.17833
689	0.85748	0.86682	0.87585	0.87609	0.95578	0.9351	0.93404	0.93893	0.95625	0.97205	0.98498			1139	0.05332	0.0582	0.06204	0.07569	0.17492	0.17999	0.1825	0.17697	0.17068	0.17198	0.17403
690	0.87055	0.8785	0.8861	0.88696	0.95823	0.93805	0.93668	0.94148	0.95937	0.97516	0.98798			1140	0.0524	0.05723	0.06062	0.07422	0.17026	0.17541	0.17751	0.17195	0.16532	0.16676	0.16986
691	0.88124	0.88902	0.89636	0.89783	0.96315	0.941	0.93931	0.94402	0.9625	0.97516	0.99099			1141	0.05136	0.05628	0.05934	0.07283	0.16571	0.17099	0.17283	0.16707	0.16014	0.16148	0.16573
692	0.89311	0.89953	0.90661	0.9087	0.9656	0.94395	0.94195	0.94656	0.96562	0.97826	0.99399			1142	0.05024	0.05531	0.05816	0.07153	0.16128	0.16678	0.16845	0.16237	0.15521	0.15619	0.16152
693	0.9038	0.91005	0.91686	0.91739	0.96806	0.9469	0.94459	0.94911	0.96875	0.98137	0.99399			1143	0.04907	0.05429	0.05704	0.07031	0.15697	0.16279	0.16428	0.15788	0.15056	0.15096	0.15715
694	0.91449	0.92056	0.92597	0.92826	0.97297	0.9469	0.94723	0.95165	0.97188	0.98137	0.99399			1144	0.04791	0.05319	0.05591	0.06914	0.15275	0.159	0.16028	0.15361	0.14623	0.14589	0.15255
695	0.92518	0.92991	0.93508	0.93696	0.97789	0.94985	0.94723	0.9542	0.97188	0.98447	0.99699			1145	0.04679	0.05199	0.05474	0.06798	0.1486	0.15532	0.15635	0.14955	0.14218	0.14107	0.1477
696	0.93468	0.93925	0.94305	0.94565	0.98034	0.9528	0.94987	0.95674	0.97188	0.98758	0.99699			1146	0.04574	0.05072	0.05348	0.06679	0.14447	0.15166	0.15244	0.14569	0.13838	0.1366	0.14265
697	0.94418	0.94743	0.95216	0.95435	0.9828	0.9528	0.95251	0.95929	0.975	0.99068	1			1147	0.04479	0.0494	0.05212	0.06552	0.14034	0.14792	0.14852	0.14196	0.13475	0.13252	0.13751
698	0.95368	0.95444	0.96014	0.96304	0.98526	0.9528	0.95515	0.96183	0.97813	0.99379	1			1148	0.04393	0.04807	0.0507	0.06415	0.1362	0.14401	0.14457	0.13831	0.13123	0.12886	0.13244
699	0.962	0.96262	0.96697	0.96957	0.98772	0.95575	0.96042	0.96438	0.98125	0.99379	1			1149	0.04316	0.04678	0.04925	0.06268	0.13205	0.13987	0.14063	0.13469	0.12777	0.1256	0.12763
700	0.96912	0.96963	0.9738	0.97609	0.99017	0.9587	0.96042	0.96438	0.98438	0.99379	1			1150	0.04246	0.04557	0.04785	0.06114	0.12796	0.13553	0.13674	0.13107	0.12434	0.12268	0.12326
701	0.97625	0.97664	0.98064	0.98043	0.99017	0.9587	0.96306	0.96692	0.98438	0.99379	1			1151	0.04183	0.04445	0.04654	0.05957	0.12399	0.13105	0.13297	0.12742	0.12094	0.12003	0.11946
702	0.98337	0.98248	0.98519	0.98696	0.99263	0.9587	0.96306	0.96692	0.98438	0.99379	1			1152	0.04123	0.04344	0.04537	0.05806	0.1202	0.12658	0.12935	0.12376	0.11759	0.11754	0.1163
703	0.98931	0.98715	0.98861	0.9913	0.99509	0.96165	0.96306	0.96947	0.98438	0.9969	1			1153	0.04066	0.04251	0.04436	0.05665	0.11667	0.12228	0.12594	0.12011	0.11434	0.11515	0.11374
704	0.99169	0.99182	0.99203	0.99348	0.99754	0.96165	0.9657	0.97201	0.98438	1	1			1154	0.0401	0.04163	0.04347	0.0554	0.11344	0.1183	0.12274	0.11651	0.11124	0.11277	0.11171
705	0.99525	0.99416	0.99544	0.99565	1	0.96165	0.9657	0.97201	0.9875	1	1			1155	0.03953	0.04077	0.04267	0.05432	0.1105	0.11479	0.11973	0.11303	0.10833	0.11037	0.11002
706	0.99762	0.9965	0.99772	0.99783	0.99754	0.96165	0.9657	0.97201	0.9875	1	1			1156	0.03893	0.03987	0.04188	0.05341	0.10782	0.11179	0.11688	0.10971	0.10562	0.10794	0.10851
707	1	0.99883	0.99886	1	0.99754	0.9646	0.9657	0.97201	0.9875	1	1			1157	0.0383	0.03892	0.04102	0.05261	0.10534	0.10932	0.11414	0.10662	0.10313	0.10549	0.10699
708	1	1	1	1	0.99754	0.96755	0.9657	0.97455	0.99062	1	1			1158	0.03763	0.03791	0.04004	0.05187	0.10297	0.10729	0.11144	0.10377	0.10082	0.10305	0.10533
709	1	1	1	0.99783	0.99754	0.96755	0.9657	0.97455	0.99062	1	1			1159	0.03692	0.03686	0.03891	0.05111	0.10062	0.10558	0.10876	0.1012	0.09865	0.10067	0.10344
710	0.99881	0.99883	0.99772	0.99565	0.99509	0.9646	0.9657	0.97455	0.99062	1	0.99699			1160	0.03617	0.03581	0.03764	0.05029	0.09823	0.104	0.10607	0.0989	0.09658	0.09839	0.10131
711	0.99644	0.9965	0.99544	0.99348	0.99509	0.9646	0.96834	0.97455	0.9875	0.9969	0.99399			1161	0.03541	0.03482	0.03628	0.04934	0.09575	0.10241	0.10336	0.09683	0.09455	0.09624	0.09901
712	0.99406	0.99416	0.99089	0.98913	0.99509	0.9646	0.96834	0.97455	0.99062	0.9969	0.99399			1162	0.03465	0.03393	0.0349	0.04826	0.09319	0.10065	0.10065	0.09497	0.09252	0.09424	0.09661
713	0.98931	0.98949	0.98747	0.98478	0.99263	0.9646	0.96834	0.97455	0.99062	0.9969	0.99099			1163	0.0339	0.03319	0.03359	0.04704	0.09059	0.09865	0.09797	0.09323	0.09048	0.09241	0.09423
714	0.98337	0.98481	0.98292	0.98261	0.99263	0.9646	0.96834	0.97455	0.99062	0.9969	0.99099			1164	0.03319	0.0326	0.03243	0.0457	0.08801	0.09638	0.09533	0.09156	0.08842	0.09073	0.09196
715	0.97625	0.9778	0.97722	0.97826	0.98772	0.96165	0.9657	0.97455	0.99062	0.9969	0.99099			1165	0.03254	0.03213	0.03147	0.0443	0.08551	0.09386	0.09275	0.08989	0.08637	0.0892	0.08989
716	0.96912	0.97079	0.97039	0.97174	0.98526	0.96165	0.96834	0.97201	0.9875	0.99068	0.98798			1166	0.03194	0.03171	0.03074	0.04287	0.08314	0.0912	0.09023	0.08817	0.08435	0.08777	0.08804
717	0.962	0.96379	0.96241	0.96304	0.98034	0.96165	0.9657	0.97201	0.98438	0.99068	0.98498			1167	0.03141	0.03127	0.03022	0.04146	0.08094	0.08848	0.08776	0.08635	0.08242	0.08643	0.0864
718	0.95131	0.95444	0.95444	0.95435	0.97789	0.9587	0.9657	0.96947	0.98438	0.98758	0.98198			1168	0.03093	0.0307	0.02986	0.04011	0.07891	0.08583	0.08534	0.08444	0.0806	0.08515	0.08495
719	0.94062	0.94509	0.94419	0.94348	0.97297	0.9587	0.96306	0.96947	0.98125	0.98758	0.98198			1169	0.03048	0.02994	0.02959	0.03884	0.07701	0.08334	0.08298	0.08247	0.07893	0.08388	0.08362
720	0.92874	0.93458	0.93394	0.93261	0.97052	0.95575	0.96042	0.96692	0.98125	0.98447	0.97597			1170	0.03006	0.02897	0.02932	0.03767	0.07518	0.08105	0.08068	0.08049	0.07743	0.0826	0.08235
721	0.91686	0.9229	0.92255	0.92174	0.9656	0.95575	0.96042	0.96692	0.97813	0.98137	0.97297			1171	0.02962	0.0278	0.02899	0.03663	0.07338	0.079	0.0785	0.07857	0.07609	0.08129	0.08108
722	0.90261	0.91005	0.91002	0.9087	0.96069	0.95575	0.96042	0.96438	0.97813	0.97826	0.96997			1172	0.02915	0.02652	0.02855	0.03572	0.07156	0.07717	0.0765	0.07679	0.0749	0.07991	0.07977
723	0.88836	0.8972	0.89749	0.89565	0.95823	0.9528	0.95778	0.96183	0.975	0.97516	0.96696			1173	0.02862	0.02524	0.02798	0.03495	0.0697	0.07551	0.07474	0.07524	0.07384	0.07847	0.07839
724	0.87292	0.88318	0.88383	0.88261	0.95086	0.9528	0.95778	0.96183	0.97188	0.97205	0.96696			1174	0.02802	0.02409	0.02732	0.03434	0.06784	0.07397	0.07329	0.07395	0.07285	0.07697	0.07694
725	0.85629	0.87033	0.86902	0.86739	0.94595	0.9528	0.95515	0.95929	0.97188	0.97205	0.96396			1175	0.02736	0.02318	0.02659	0.0339	0.06603	0.07251	0.0722	0.07296	0.07189	0.07543	0.07544
726	0.84086	0.85514	0.85535	0.85435	0.94103	0.94985	0.95515	0.95929	0.96875	0.96895	0.96096			1176	0.02664	0.02258	0.02587	0.03362	0.06435	0.0711	0.07147	0.07225	0.07093	0.07389	0.07391
727	0.82423	0.83995	0.84055	0.83696	0.93612	0.9469	0.95251	0.95674	0.96562	0.96584	0.95795			1177	0.02589	0.02229	0.02521	0.03351	0.0629	0.06974	0.07106	0.07177	0.06993	0.07242	0.07239
728	0.8076	0.82477	0.8246	0.82174	0.92875	0.9469	0.95251	0.9542	0.96562	0.96273	0.95195			1178	0.02513	0.02227	0.02468	0.03353	0.06176	0.06846	0.07088	0.07145	0.06889	0.07108	0.07094
729	0.7886	0.80724	0.80752	0.80217	0.92384	0.94395	0.94987	0.95165	0.9625	0.95963	0.94594			1179	0.02441	0.0224	0.02431	0.03367	0.06096	0.06729	0.07081	0.07119	0.06781	0.06991	0.0696
730	0.7696	0.78972	0.79043	0.78696	0.91892	0.941	0.94723	0.95165	0.95937	0.95963	0.94594			1180	0.02376	0.02253	0.02409	0.03387	0.0605	0.0663	0.07071	0.0709	0.06672	0.06898	0.06842
731	0.75059	0.77103	0.77335	0.76957	0.91155	0.941	0.94459	0.94911	0.95625	0.95652	0.94294			1181	0.02321	0.02254	0.02402	0.03409	0.06036	0.06551	0.07046	0.07051	0.06564	0.06829	0.06743
732	0.7304	0.7535	0.75513	0.75	0.90664	0.93805	0.94195	0.94656	0.95313	0.95652	0.94294			1182	0.02277	0.02231	0.02405	0.03426	0.06044	0.06496	0.06998	0.06997	0.06464	0.06782	0.06667
733	0.71021	0.73598	0.7369	0.73261	0.89927	0.93805	0.94195	0.94656	0.95313	0.95342	0.93994			1183	0.02246	0.0218	0.02413	0.03435	0.06067	0.06463	0.06924	0.06924	0.06375	0.06755	0.06614
734	0.69121	0.71846	0.71982	0.71304	0.89435	0.9351	0.93931	0.94402	0.95313	0.95031	0.93693			1184	0.02225	0.02103	0.02419	0.0343	0.06093	0.06448	0.06827	0.06837	0.063	0.06739	0.06582
735	0.67102	0.69977	0.70046	0.69565	0.88944	0.9351	0.93668	0.94402	0.95	0.95031	0.93393			1185	0.02215	0.02008	0.02418	0.03413	0.06116	0.06443	0.06716	0.06738	0.06243	0.06726	0.06568
736	0.65083	0.67991	0.68223	0.67826	0.88207	0.9351	0.93668	0.93893	0.94688	0.94721	0.93093			1186	0.02211	0.01908	0.02408	0.03382	0.06131	0.06439	0.06603	0.06635	0.06202	0.06706	0.06569
737	0.63183	0.66005	0.66287	0.66087	0.8747	0.93215	0.93668	0.93893	0.94375	0.9441	0.92792			1187	0.02212	0.01815	0.02388	0.03342	0.06137	0.06427	0.065	0.06536	0.06175	0.06672	0.06579
738	0.61164	0.64019	0.64465	0.6413	0.86733	0.93215	0.93404	0.93639	0.94375	0.9441	0.92492			1188	0.02215	0.0174	0.02359	0.033	0.06133	0.06399	0.06418	0.06448	0.06157	0.0662	0.06595
739	0.59026	0.62033	0.62528	0.62174	0.86241	0.9292	0.9314	0.93639	0.94375	0.941	0.92492			1189	0.02217	0.0169	0.02325	0.03261	0.06124	0.06352	0.06362	0.06374	0.06144	0.06548	0.06611
740	0.57007	0.60164	0.60706	0.60217	0.85504	0.92625	0.9314	0.93384	0.94062	0.941	0.92192			1190	0.02218	0.01665	0.02291	0.03233	0.06111	0.06285	0.06334	0.06315	0.0613	0.0646	0.06623
741	0.54988	0.58294	0.5877	0.58261	0.85013	0.92625	0.9314	0.93384	0.94062	0.93789	0.92192			1191	0.02217	0.01662	0.02263	0.03222	0.06095	0.06203	0.06326	0.06271	0.06108	0.06361	0.06631
742	0.52969	0.56308	0.56948	0.56304	0.84276	0.92625	0.92876	0.93384	0.94062	0.93789	0.91892			1192	0.02214	0.01673	0.02243	0.03231	0.06076	0.06114	0.06328	0.06235	0.06077	0.06261	0.06629
743	0.51069	0.54322	0.54897	0.54565	0.8403	0.9233	0.92876	0.93384	0.9375	0.93789	0.91892			1193	0.02208	0.01689	0.02235	0.0326	0.06051	0.06026	0.06329	0.062	0.06033	0.06166	0.06618
744	0.49169	0.52453	0.53075	0.52609	0.83293	0.9233	0.92876	0.9313	0.93437	0.93478	0.91892			1194	0.02201	0.01702	0.02238	0.03305	0.06017	0.0595	0.06318	0.06158	0.05978	0.06084	0.06594
745	0.4715	0.50584	0.51139	0.5087	0.82802	0.92625	0.92876	0.9313	0.93437	0.93168	0.91591			1195	0.02192	0.01707	0.02249	0.03361	0.05971	0.05894	0.06288	0.06105	0.05915	0.06019	0.06557
746	0.45249	0.48832	0.49317	0.48913	0.8231	0.92625	0.92612	0.9313	0.93437	0.93168	0.91591			1196	0.0218	0.01703	0.02263	0.03421	0.05913	0.05861	0.06235	0.06036	0.05847	0.05971	0.06506
747	0.43349	0.46963	0.47494	0.46957	0.82065	0.9233	0.92876	0.9313	0.93437	0.93478	0.91291			1197	0.02166	0.01691	0.02273	0.03475	0.05844	0.05851	0.06165	0.05953	0.05781	0.05936	0.06442
748	0.41449	0.4521	0.45786	0.45217	0.81328	0.9233	0.92876	0.9313	0.93437	0.93478	0.91291			1198	0.02149	0.01676	0.02274	0.03517	0.05767	0.0586	0.06084	0.05859	0.0572	0.0591	0.06367
749	0.39667	0.43341	0.44077	0.43478	0.81082	0.9233	0.92876	0.93384	0.9375	0.93168	0.90991			1199	0.02131	0.01662	0.02262	0.03541	0.0569	0.05879	0.06003	0.05764	0.05669	0.05884	0.06286
750	0.38005	0.41589	0.42255	0.41957	0.80591	0.92625	0.92876	0.93384	0.9375	0.93168	0.90991			1200	0.02111	0.0165	0.02236	0.03544	0.05618	0.059	0.05932	0.05674	0.0563	0.05853	0.06202
751	0.36223	0.39836	0.40661	0.40217	0.79854	0.92625	0.92876	0.93639	0.93437	0.93168	0.90991			1201	0.02093	0.01643	0.02197	0.03526	0.05557	0.05913	0.05878	0.05601	0.05602	0.05813	0.06121
752	0.34561	0.38201	0.38952	0.38478	0.79608	0.92625	0.9314	0.93639	0.93437	0.93478	0.90991			1202	0.02078	0.01636	0.0215	0.0349	0.05509	0.05912	0.05843	0.05548	0.05584	0.0576	0.06046
753	0.32898	0.36565	0.37244	0.36739	0.79362	0.92625	0.93404	0.93639	0.9375	0.93478	0.91291			1203	0.02069	0.01626	0.02102	0.03438	0.05475	0.05896	0.05826	0.0552	0.05572	0.05697	0.05979
754	0.31354	0.35047	0.35763	0.35217	0.79362	0.9292	0.93404	0.93639	0.9375	0.93789	0.91291			1204	0.02067	0.01609	0.0206	0.03375	0.05451	0.05866	0.05821	0.05514	0.0556	0.05627	0.05917
755	0.29929	0.33528	0.34282	0.33696	0.79117	0.9292	0.93668	0.93893	0.9375	0.93789	0.91291			1205	0.02073	0.0158	0.02033	0.03307	0.05431	0.05826	0.05821	0.05523	0.05546	0.05555	0.05857
756	0.28385	0.32009	0.32802	0.32174	0.78871	0.93215	0.93668	0.94148	0.94062	0.93789	0.90991			1206	0.02086	0.01538	0.02025	0.03237	0.0541	0.05783	0.05818	0.05538	0.05524	0.05487	0.05795
757	0.2696	0.30491	0.31321	0.30652	0.78625	0.9351	0.94195	0.94656	0.94688	0.941	0.90991			1207	0.02106	0.01486	0.02037	0.03172	0.05384	0.05743	0.05806	0.05549	0.05494	0.05426	0.05724
758	0.25653	0.29089	0.29841	0.29348	0.78134	0.93805	0.94195	0.94911	0.95	0.941	0.91291			1208	0.02128	0.01427	0.02069	0.03115	0.05351	0.05711	0.05785	0.05548	0.05454	0.05374	0.05643
759	0.24347	0.27687	0.28588	0.28043	0.77642	0.941	0.94459	0.94911	0.95313	0.941	0.91291			1209	0.0215	0.01369	0.02114	0.03071	0.05314	0.05688	0.05756	0.05529	0.05408	0.05333	0.05551
760	0.2304	0.26285	0.27221	0.26739	0.77642	0.94395	0.94459	0.95165	0.95313	0.9441	0.91591			1210	0.02168	0.01317	0.02166	0.03044	0.05278	0.05673	0.05724	0.0549	0.05358	0.05299	0.05451
761	0.21734	0.25	0.25968	0.25217	0.77642	0.9469	0.94723	0.9542	0.95313	0.95031	0.91591			1211	0.0218	0.01278	0.02218	0.03037	0.0525	0.05662	0.05694	0.05436	0.05307	0.0527	0.05351
762	0.20546	0.23832	0.24715	0.2413	0.77642	0.94985	0.95251	0.95674	0.95625	0.95031	0.91291			1212	0.02184	0.01256	0.02261	0.03051	0.05235	0.0565	0.05671	0.05373	0.05259	0.05242	0.05261
763	0.19359	0.22664	0.23462	0.22826	0.77642	0.94985	0.95251	0.95929	0.95937	0.95652	0.91591			1213	0.02181	0.01251	0.0229	0.03084	0.05237	0.05633	0.05657	0.05311	0.05215	0.05213	0.05188
764	0.1829	0.21495	0.2221	0.21739	0.77397	0.9528	0.95515	0.96183	0.9625	0.95652	0.91591			1214	0.0217	0.01261	0.02302	0.03134	0.05257	0.05608	0.0565	0.05257	0.05176	0.05181	0.05142
765	0.17221	0.20327	0.21071	0.20652	0.77151	0.95575	0.96042	0.96692	0.96562	0.95652	0.91892			1215	0.02153	0.01282	0.02298	0.03195	0.0529	0.05575	0.05646	0.05219	0.05141	0.05147	0.05123
766	0.16271	0.19276	0.20046	0.19565	0.77151	0.9587	0.96306	0.97201	0.97188	0.95652	0.92192			1216	0.02133	0.0131	0.02279	0.03258	0.0533	0.05538	0.05637	0.052	0.05107	0.0511	0.05132
767	0.15321	0.18224	0.19134	0.18696	0.77397	0.96165	0.96834	0.97201	0.975	0.95963	0.92192			1217	0.0211	0.01339	0.02249	0.03316	0.05368	0.05505	0.05617	0.052	0.05073	0.05073	0.05159
768	0.14489	0.1729	0.18223	0.17609	0.77151	0.9646	0.96834	0.97455	0.97813	0.96273	0.92192			1218	0.02087	0.01365	0.02213	0.03359	0.05393	0.05481	0.0558	0.05212	0.05036	0.05037	0.05197
769	0.13658	0.16355	0.17198	0.16739	0.77151	0.9705	0.97361	0.97455	0.98125	0.96584	0.92192			1219	0.02064	0.01384	0.02176	0.03382	0.054	0.05472	0.05525	0.05231	0.04996	0.05002	0.05232
770	0.12827	0.15537	0.16401	0.1587	0.76905	0.97345	0.97625	0.97964	0.98125	0.97205	0.92192			1220	0.02041	0.01396	0.02143	0.03382	0.05385	0.05481	0.05453	0.05248	0.04955	0.04968	0.05255
771	0.11995	0.14603	0.1549	0.15	0.76905	0.9764	0.97625	0.98219	0.98438	0.97205	0.91892			1221	0.02019	0.014	0.02115	0.03361	0.05349	0.05506	0.05369	0.05254	0.04916	0.04933	0.0526
772	0.11401	0.13785	0.14692	0.1413	0.76905	0.97935	0.97889	0.98728	0.9875	0.97205	0.92192			1222	0.01998	0.01398	0.02093	0.03321	0.05299	0.05541	0.05282	0.05244	0.04882	0.04897	0.05243
773	0.10689	0.13084	0.13895	0.13261	0.76905	0.97935	0.97889	0.99237	0.99375	0.97205	0.92192			1223	0.0198	0.01392	0.02079	0.0327	0.05243	0.05578	0.05201	0.05215	0.04856	0.04857	0.05209
774	0.10095	0.12266	0.13098	0.12391	0.76905	0.98525	0.98417	0.99237	0.99375	0.97516	0.92492			1224	0.01965	0.01384	0.0207	0.03214	0.0519	0.05604	0.05133	0.05168	0.04841	0.04813	0.05162
775	0.09382	0.11449	0.12301	0.11739	0.76905	0.98525	0.98681	0.99237	0.99375	0.97516	0.92492			1225	0.01955	0.01378	0.02064	0.0316	0.05149	0.05608	0.0508	0.05104	0.04837	0.04767	0.05111
776	0.08907	0.10864	0.11731	0.11087	0.76905	0.9882	0.98681	0.99491	0.99688	0.97516	0.92492			1226	0.01951	0.01376	0.02059	0.03112	0.05127	0.05583	0.05045	0.0503	0.04842	0.0472	0.05063
777	0.08195	0.1028	0.11162	0.10652	0.76905	0.9882	0.98945	0.99746	0.99688	0.97205	0.92192			1227	0.01953	0.01378	0.02054	0.03072	0.05124	0.05525	0.05023	0.04949	0.04853	0.04676	0.05024
778	0.0772	0.09696	0.10592	0.10217	0.76905	0.9882	0.99208	0.99746	0.99688	0.97516	0.92192			1228	0.01959	0.01387	0.02045	0.03038	0.05139	0.05433	0.0501	0.04867	0.04865	0.04635	0.04995
779	0.07245	0.09112	0.09909	0.09348	0.77151	0.9882	0.99736	1	0.99688	0.97516	0.91892			1229	0.01967	0.01401	0.02034	0.03009	0.05167	0.05315	0.04998	0.04788	0.04871	0.04601	0.04974
780	0.0677	0.08528	0.09339	0.08913	0.77151	0.9941	0.99472	0.99746	0.99688	0.97826	0.91892			1230	0.01973	0.01417	0.02018	0.02981	0.05199	0.05179	0.04982	0.04715	0.04869	0.04574	0.04958
781	0.06295	0.08061	0.0877	0.08478	0.77397	0.99705	0.99736	1	1	0.97516	0.91591			1231	0.01972	0.01432	0.02	0.0295	0.05227	0.05037	0.04961	0.04649	0.04854	0.04551	0.04937
782	0.05938	0.07593	0.08314	0.08043	0.77151	1	0.99736	1	0.99688	0.97516	0.91291			1232	0.0196	0.01443	0.0198	0.02914	0.05244	0.04899	0.04934	0.04592	0.04827	0.04531	0.04906
783	0.05582	0.07126	0.07859	0.07609	0.77151	1	0.99736	1	0.99688	0.97516	0.90991			1233	0.01933	0.01443	0.0196	0.02871	0.05245	0.04777	0.04903	0.04544	0.04789	0.04509	0.0486
784	0.05226	0.06659	0.07289	0.07174	0.77151	1	1	0.99746	0.99688	0.97205	0.9069			1234	0.01891	0.01431	0.01942	0.02823	0.05228	0.04676	0.04872	0.04508	0.04743	0.04481	0.04795
785	0.04988	0.06192	0.07062	0.06739	0.77151	1	0.99736	0.99746	0.99688	0.97205	0.9039			1235	0.01835	0.01404	0.01928	0.0277	0.05196	0.046	0.04846	0.04483	0.04692	0.04443	0.04714
786	0.04632	0.05841	0.06606	0.06304	0.76905	1	0.99472	0.99746	0.99375	0.96584	0.9009			1236	0.01771	0.01364	0.01919	0.02713	0.05151	0.0455	0.04826	0.04472	0.0464	0.04395	0.0462
787	0.04394	0.05491	0.06378	0.0587	0.76905	0.99705	0.99472	0.99746	0.99062	0.96584	0.89489			1237	0.01705	0.01315	0.01916	0.02655	0.05102	0.04523	0.04814	0.04476	0.04588	0.04337	0.04522
788	0.04038	0.05257	0.06036	0.05435	0.76905	1	0.99208	0.99491	0.9875	0.96273	0.89189			1238	0.01645	0.01264	0.01917	0.02597	0.05055	0.04518	0.04806	0.04495	0.04538	0.04273	0.04426
789	0.03682	0.0479	0.05581	0.05	0.76905	0.99705	0.98945	0.99237	0.9875	0.95963	0.89189			1239	0.01599	0.01218	0.01922	0.02542	0.05015	0.0453	0.04799	0.04525	0.04488	0.04208	0.0434
790	0.03444	0.04439	0.05353	0.04565	0.76905	0.9941	0.98681	0.98728	0.9875	0.95342	0.88588			1240	0.01571	0.01186	0.01928	0.0249	0.04986	0.04555	0.04788	0.04563	0.04437	0.04146	0.04272
791	0.03325	0.04206	0.05011	0.04348	0.76414	0.99705	0.98417	0.98728	0.98438	0.95031	0.87988			1241	0.01565	0.01174	0.01933	0.02446	0.04969	0.04591	0.04769	0.04603	0.04384	0.04094	0.04224
792	0.03207	0.03855	0.04784	0.0413	0.76414	0.99115	0.98153	0.98219	0.97813	0.94721	0.87087			1242	0.01581	0.01186	0.01934	0.02411	0.04961	0.04633	0.0474	0.04639	0.04326	0.04054	0.04195
793	0.02969	0.03738	0.04556	0.03913	0.76168	0.99115	0.97889	0.97964	0.97188	0.9441	0.86486			1243	0.01615	0.0122	0.01929	0.0239	0.04956	0.04677	0.04701	0.04664	0.04264	0.04029	0.04182
794	0.02732	0.03621	0.04328	0.03478	0.76414	0.9882	0.97625	0.9771	0.96562	0.93789	0.85886			1244	0.01661	0.01274	0.01918	0.02383	0.04948	0.04716	0.04656	0.04671	0.04198	0.04018	0.04177
795	0.02494	0.03505	0.041	0.03261	0.75923	0.99115	0.97361	0.97201	0.9625	0.92857	0.85285			1245	0.01712	0.0134	0.019	0.02392	0.04931	0.04746	0.04607	0.04659	0.04132	0.04018	0.04173
796	0.02375	0.03271	0.03872	0.02826	0.75677	0.9882	0.96834	0.96692	0.95937	0.92236	0.84684			1246	0.0176	0.01412	0.01876	0.02416	0.04899	0.04761	0.0456	0.04626	0.04068	0.04024	0.04162
797	0.02257	0.03037	0.03645	0.02826	0.75431	0.9882	0.96306	0.96183	0.95313	0.91615	0.84384			1247	0.01797	0.01482	0.01847	0.0245	0.04851	0.04756	0.04518	0.04575	0.04008	0.04033	0.04135
798	0.02138	0.02921	0.03531	0.02826	0.75431	0.98525	0.96042	0.95929	0.94688	0.90994	0.83784			1248	0.01817	0.01544	0.01815	0.0249	0.04789	0.04728	0.0448	0.0451	0.03955	0.04038	0.04089
799	0.02019	0.02687	0.03189	0.03043	0.75185	0.97935	0.95778	0.9542	0.94062	0.90062	0.82883			1249	0.01818	0.01593	0.01781	0.02529	0.04719	0.04679	0.04445	0.04436	0.03911	0.04037	0.04023
800	0.02019	0.0257	0.03189	0.02609	0.74694	0.97345	0.95515	0.94911	0.9375	0.89441	0.81681			1250	0.01798	0.01629	0.01746	0.02561	0.0465	0.04611	0.0441	0.04358	0.03876	0.04026	0.03941
801	0.019	0.0222	0.02961	0.02609	0.74448	0.96755	0.94723	0.93893	0.93125	0.88509	0.81081			1251	0.0176	0.01651	0.01712	0.02582	0.04589	0.04532	0.04371	0.04279	0.03848	0.04007	0.03849
802	0.01781	0.02103	0.02847	0.02391	0.74203	0.9646	0.94195	0.9313	0.925	0.88199	0.8018			1252	0.01705	0.01661	0.01679	0.02591	0.04545	0.04449	0.04323	0.04202	0.03827	0.03978	0.03754
803	0.01663	0.01986	0.02733	0.02174	0.73711	0.96165	0.93668	0.92366	0.91562	0.87267	0.79579			1253	0.0164	0.01658	0.01649	0.02591	0.04524	0.04371	0.04265	0.04126	0.03809	0.03942	0.03665
804	0.01425	0.01986	0.0262	0.02174	0.73466	0.9587	0.93404	0.92112	0.90625	0.86646	0.78378			1254	0.0157	0.01645	0.01623	0.02585	0.04524	0.04305	0.04198	0.04049	0.03792	0.03902	0.03586
805	0.01306	0.01869	0.02506	0.02174	0.7322	0.95575	0.92876	0.91094	0.89375	0.85404	0.77477			1255	0.01502	0.01621	0.01602	0.02581	0.04543	0.04256	0.04128	0.0397	0.03772	0.03859	0.03522
806	0.01306	0.01752	0.02278	0.01957	0.72729	0.9469	0.91821	0.90331	0.8875	0.84472	0.76276			1256	0.01443	0.01585	0.01587	0.02583	0.04572	0.04225	0.0406	0.03889	0.03748	0.03815	0.03472
807	0.01306	0.01519	0.02278	0.01739	0.72237	0.941	0.90765	0.89567	0.88125	0.83541	0.75375			1257	0.01399	0.0154	0.01578	0.02598	0.04601	0.04208	0.04001	0.0381	0.03716	0.0377	0.03434
808	0.01306	0.01519	0.02164	0.01522	0.71992	0.9351	0.8971	0.88295	0.875	0.82609	0.74174			1258	0.01373	0.01485	0.01576	0.02625	0.04619	0.04201	0.03957	0.03737	0.03675	0.03726	0.03404
809	0.01188	0.01519	0.02164	0.01522	0.71746	0.92625	0.88918	0.87277	0.86563	0.81367	0.73573			1259	0.01369	0.01426	0.01579	0.02664	0.04616	0.04196	0.03932	0.03678	0.03625	0.03681	0.0338
810	0.01188	0.01519	0.0205	0.01739	0.71009	0.9174	0.88127	0.8626	0.85313	0.80124	0.72973			1260	0.01387	0.01368	0.01585	0.02708	0.04588	0.04185	0.03926	0.03643	0.03566	0.03636	0.03359
811	0.01069	0.01402	0.0205	0.01522	0.70272	0.9115	0.87599	0.85496	0.84063	0.79193	0.71772			1261	0.01424	0.01317	0.01592	0.02749	0.04532	0.04164	0.03933	0.03637	0.03501	0.03589	0.03341
812	0.01069	0.01285	0.01822	0.01522	0.6978	0.9056	0.86544	0.84987	0.82813	0.7795	0.7057			1262	0.01476	0.01278	0.01596	0.02781	0.04453	0.04129	0.03947	0.03664	0.03432	0.0354	0.03331
813	0.0095	0.01168	0.01822	0.01087	0.69289	0.89971	0.85488	0.83969	0.81563	0.76708	0.69369			1263	0.01535	0.01256	0.01596	0.02797	0.04357	0.0408	0.03961	0.0372	0.03364	0.0349	0.03331
814	0.0095	0.01168	0.01822	0.01087	0.69043	0.89086	0.84169	0.82443	0.80938	0.75155	0.68168			1264	0.01594	0.01252	0.01589	0.02792	0.04252	0.0402	0.03968	0.03797	0.03302	0.03441	0.03343
815	0.0095	0.01051	0.01822	0.01087	0.68306	0.88201	0.83377	0.81425	0.79688	0.74224	0.67567			1265	0.01646	0.01261	0.01576	0.02766	0.04148	0.03955	0.03962	0.0388	0.0325	0.03394	0.03368
816	0.0095	0.00935	0.01595	0.01087	0.67569	0.87316	0.82322	0.80153	0.7875	0.73603	0.66366			1266	0.01685	0.0128	0.01556	0.02723	0.04052	0.0389	0.03944	0.03951	0.0321	0.03353	0.03403
817	0.00831	0.00935	0.01595	0.01304	0.67078	0.86136	0.8153	0.79389	0.775	0.72671	0.65165			1267	0.01709	0.013	0.0153	0.02665	0.03971	0.0383	0.03915	0.03993	0.03185	0.0332	0.03438
818	0.00713	0.01051	0.01708	0.01087	0.66832	0.85251	0.80211	0.77863	0.76563	0.71118	0.63663			1268	0.01719	0.01314	0.01502	0.02601	0.03907	0.03781	0.03881	0.03991	0.03173	0.03297	0.03464
819	0.00594	0.01051	0.01708	0.01087	0.66095	0.84366	0.79156	0.76845	0.75312	0.69565	0.62462			1269	0.01719	0.01316	0.01473	0.02536	0.0386	0.03744	0.03848	0.03939	0.03172	0.03284	0.03469
820	0.00713	0.01051	0.01595	0.0087	0.65358	0.83776	0.781	0.75573	0.74062	0.68323	0.61561			1270	0.01714	0.01304	0.01446	0.02475	0.03828	0.03719	0.03822	0.03837	0.03178	0.03281	0.03443
821	0.00831	0.00935	0.01481	0.01087	0.64375	0.82891	0.76781	0.74555	0.73125	0.67081	0.6036			1271	0.01711	0.01278	0.01423	0.02422	0.03806	0.03704	0.03806	0.03696	0.03185	0.03284	0.03381
822	0.00713	0.00935	0.01481	0.0087	0.63392	0.82006	0.75462	0.73282	0.71875	0.66149	0.59459			1272	0.01715	0.01244	0.01403	0.02378	0.03791	0.03696	0.038	0.03533	0.0319	0.0329	0.03283
823	0.00713	0.00818	0.01367	0.0087	0.62655	0.81121	0.73879	0.71756	0.70625	0.65217	0.58258			1273	0.01728	0.01209	0.01389	0.02343	0.03776	0.03689	0.03803	0.03367	0.03189	0.03293	0.0316
824	0.00713	0.00818	0.01253	0.00652	0.62164	0.79941	0.72823	0.70738	0.6875	0.63665	0.57357			1274	0.0175	0.01181	0.0138	0.02319	0.03758	0.03679	0.03809	0.03217	0.03179	0.03288	0.03023
825	0.00713	0.00818	0.01253	0.0087	0.61427	0.78761	0.71504	0.69211	0.67188	0.62112	0.56156			1275	0.01776	0.01165	0.01377	0.02303	0.03733	0.03663	0.03811	0.031	0.03161	0.03272	0.02889
826	0.00713	0.00701	0.01253	0.0087	0.60444	0.77581	0.70185	0.67939	0.65937	0.60559	0.54955			1276	0.018	0.01164	0.0138	0.02296	0.03699	0.03639	0.03805	0.03024	0.03135	0.03243	0.02776
827	0.00594	0.00701	0.01253	0.0087	0.59707	0.76696	0.68865	0.66158	0.64687	0.59317	0.53754			1277	0.01813	0.01177	0.01391	0.02296	0.03657	0.03605	0.03787	0.02991	0.03103	0.03203	0.02694
828	0.00594	0.00584	0.01139	0.00652	0.58724	0.75221	0.67546	0.64885	0.63125	0.58385	0.52552			1278	0.01811	0.01202	0.01409	0.02303	0.03609	0.03561	0.03757	0.02995	0.03065	0.03156	0.02651
829	0.00594	0.00584	0.01139	0.00435	0.57742	0.74041	0.66227	0.63613	0.61875	0.57143	0.51351			1279	0.01789	0.01231	0.01434	0.02316	0.03558	0.0351	0.03714	0.03024	0.03024	0.03106	0.02646
830	0.00594	0.00467	0.01139	0.00435	0.57005	0.72861	0.64644	0.62595	0.60313	0.56211	0.4985			1280	0.01748	0.01259	0.01465	0.02332	0.0351	0.03454	0.03665	0.03068	0.02978	0.03061	0.02671
831	0.00475	0.00467	0.01139	0.00435	0.55776	0.71976	0.63325	0.61323	0.59062	0.54348	0.48648			1281	0.01692	0.0128	0.015	0.02348	0.0347	0.03396	0.03612	0.03113	0.02926	0.03027	0.02714
832	0.00594	0.00467	0.01139	0.00652	0.55039	0.70501	0.62005	0.59542	0.57188	0.52795	0.47447			1282	0.01627	0.01292	0.01535	0.02362	0.03444	0.03339	0.0356	0.03153	0.02867	0.03008	0.02762
833	0.00475	0.0035	0.01139	0.00435	0.53811	0.69322	0.60686	0.58015	0.55937	0.51242	0.46546			1283	0.01564	0.01296	0.01568	0.02372	0.03435	0.03288	0.03512	0.03181	0.028	0.03005	0.02803
834	0.00594	0.0035	0.01139	0.00652	0.52828	0.67847	0.59367	0.56489	0.54375	0.5	0.45345			1284	0.01509	0.01294	0.01595	0.02375	0.03444	0.03245	0.03468	0.03199	0.02725	0.03016	0.02828
835	0.00475	0.00234	0.01025	0.00435	0.51845	0.66667	0.57784	0.55471	0.53437	0.48758	0.44144			1285	0.01469	0.01288	0.01614	0.02374	0.03469	0.03211	0.03429	0.03208	0.02644	0.03036	0.02833
836	0.00475	0.0035	0.01025	0.00435	0.51108	0.65487	0.56464	0.54198	0.52187	0.47826	0.42943			1286	0.01446	0.01282	0.01625	0.02369	0.03502	0.03188	0.03392	0.03212	0.02561	0.03056	0.02819
837	0.00475	0.0035	0.00911	0.00217	0.4988	0.64307	0.54881	0.52926	0.50938	0.46273	0.42042			1287	0.01439	0.01276	0.01627	0.02364	0.03537	0.03174	0.03354	0.03214	0.02481	0.0307	0.02791
838	0.00475	0.0035	0.01025	0.00435	0.49143	0.62832	0.53298	0.51399	0.49375	0.45031	0.40841			1288	0.01445	0.0127	0.01623	0.02364	0.03563	0.03168	0.03314	0.03212	0.02408	0.0307	0.02755
839	0.00475	0.00234	0.01025	0.00435	0.47914	0.61357	0.52243	0.50127	0.48125	0.43789	0.3994			1289	0.0146	0.01262	0.01613	0.02372	0.03572	0.03166	0.03271	0.03207	0.02348	0.03051	0.02717
840	0.00475	0.00234	0.01025	0.00652	0.47177	0.60177	0.5066	0.48346	0.46562	0.42857	0.38739			1290	0.01478	0.01246	0.016	0.02389	0.0356	0.03165	0.03225	0.03196	0.02304	0.03013	0.02681
841	0.00475	0.00234	0.01025	0.00435	0.45949	0.58997	0.49604	0.47328	0.45625	0.42236	0.37537			1291	0.01499	0.01221	0.01584	0.02417	0.03524	0.0316	0.03177	0.03175	0.02276	0.02956	0.0265
842	0.00475	0.00234	0.01025	0.00435	0.45212	0.58112	0.48021	0.45802	0.4375	0.41304	0.36336			1292	0.01521	0.01183	0.01565	0.02452	0.03467	0.0315	0.0313	0.03144	0.02264	0.02887	0.02625
843	0.00356	0.00234	0.00911	0.00217	0.43983	0.56637	0.46702	0.44529	0.42813	0.39441	0.35435			1293	0.01549	0.01135	0.01542	0.0249	0.03397	0.03133	0.03085	0.03104	0.02263	0.02813	0.02605
844	0.00475	0.00234	0.01025	0.00435	0.43	0.55162	0.45119	0.43257	0.40938	0.37888	0.34534			1294	0.01584	0.01079	0.01512	0.02527	0.03324	0.03109	0.03045	0.0306	0.02269	0.02739	0.02588
845	0.00475	0.00234	0.01025	0.00217	0.41772	0.53687	0.44063	0.41985	0.4	0.36335	0.33634			1295	0.01631	0.01021	0.01473	0.02558	0.03256	0.03078	0.03012	0.03019	0.02274	0.02671	0.02575
846	0.00475	0.00234	0.01025	0.00435	0.41035	0.52212	0.4248	0.40458	0.3875	0.35093	0.32432			1296	0.01689	0.00966	0.01426	0.02577	0.03201	0.03043	0.02986	0.02985	0.02274	0.02615	0.02566
847	0.00475	0.00234	0.00911	0.00217	0.39806	0.51032	0.41425	0.3944	0.37812	0.33851	0.31531			1297	0.01756	0.00922	0.01372	0.02583	0.03163	0.03005	0.02968	0.02966	0.02264	0.0257	0.02564
848	0.00475	0.00234	0.00911	0.00217	0.38824	0.49558	0.39842	0.37913	0.35938	0.3323	0.3033			1298	0.01826	0.0089	0.01313	0.02574	0.03142	0.02967	0.02957	0.02962	0.02243	0.02535	0.0257
849	0.00356	0.00234	0.00911	0	0.37595	0.48673	0.38522	0.36896	0.35	0.31988	0.29429			1299	0.0189	0.00873	0.01254	0.02553	0.03134	0.0293	0.02952	0.02973	0.02209	0.02508	0.02584
850	0.00475	0.00234	0.00911	0.00217	0.36858	0.47198	0.37203	0.35623	0.3375	0.31056	0.28528			1300	0.01937	0.00869	0.01201	0.0252	0.03131	0.02896	0.02952	0.02993	0.02164	0.02483	0.02607
851	0.00356	0.00117	0.00911	0.00217	0.3563	0.45723	0.36148	0.34606	0.32813	0.29503	0.27928			1301	0.0196	0.00875	0.01158	0.02478	0.03125	0.02864	0.02955	0.03014	0.02111	0.02459	0.02634
852	0.00475	0.00234	0.00911	0.00435	0.34893	0.44248	0.34828	0.33333	0.31562	0.28571	0.26727			1302	0.01952	0.00888	0.01128	0.02432	0.03108	0.02833	0.02959	0.03029	0.02053	0.02432	0.02658
853	0.00356	0.00117	0.00911	0	0.33664	0.43068	0.33773	0.32316	0.30625	0.2764	0.25826			1303	0.01912	0.00906	0.01112	0.02382	0.03077	0.02803	0.0296	0.03029	0.01993	0.02402	0.02674
854	0.00475	0.00117	0.00797	0.00217	0.32681	0.41888	0.32718	0.31043	0.29063	0.26708	0.24925			1304	0.01843	0.00928	0.01105	0.02331	0.0303	0.02773	0.02954	0.03011	0.01934	0.0237	0.02671
855	0.00356	0.00234	0.00797	0.00217	0.31699	0.40708	0.31662	0.3028	0.28437	0.25776	0.24324			1305	0.01752	0.00955	0.01103	0.0228	0.02971	0.02743	0.02937	0.02974	0.0188	0.02337	0.02644
856	0.00475	0.00234	0.00797	0.00435	0.30962	0.39528	0.30607	0.29008	0.27187	0.24845	0.23423			1306	0.01649	0.00989	0.01099	0.0223	0.02905	0.02712	0.02905	0.02921	0.0183	0.02307	0.02587
857	0.00356	0.00234	0.00911	0.00217	0.29979	0.39233	0.29551	0.28244	0.26563	0.23603	0.22823			1307	0.01545	0.01031	0.01086	0.02183	0.02841	0.02681	0.02857	0.02859	0.01788	0.0228	0.025
858	0.00475	0.00117	0.00797	0.00435	0.29242	0.37758	0.28496	0.27226	0.25312	0.22981	0.21922			1308	0.01448	0.01081	0.01061	0.02139	0.02786	0.0265	0.02792	0.02796	0.01752	0.02256	0.02385
859	0.00356	0.00117	0.00797	0.00217	0.28013	0.36578	0.27441	0.26463	0.24375	0.2205	0.21021			1309	0.01366	0.01137	0.01024	0.02102	0.02745	0.02621	0.02713	0.02739	0.01724	0.02235	0.0225
860	0.00356	0.00117	0.00797	0.00217	0.27276	0.35103	0.26649	0.25191	0.23438	0.21429	0.2042			1310	0.01302	0.01195	0.00977	0.02073	0.02723	0.02595	0.02624	0.02692	0.01704	0.02214	0.02106
861	0.00356	0.00117	0.00911	0.00217	0.26294	0.33923	0.25594	0.24427	0.22812	0.20497	0.1982			1311	0.01255	0.01249	0.0093	0.02052	0.02718	0.02572	0.02531	0.02659	0.0169	0.02191	0.01963
862	0.00475	0.00117	0.00797	0.00435	0.25802	0.33038	0.24802	0.23664	0.21875	0.19876	0.18919			1312	0.01224	0.0129	0.00892	0.0204	0.02729	0.02553	0.02442	0.02638	0.01682	0.02164	0.01836
863	0.00356	0.00117	0.00911	0.00217	0.24819	0.32153	0.24011	0.22901	0.2125	0.18944	0.18318			1313	0.01205	0.01313	0.00873	0.02038	0.02748	0.02537	0.0236	0.02626	0.01678	0.0213	0.01733
864	0.00475	0.00117	0.00797	0.00435	0.24328	0.30973	0.23219	0.22137	0.2	0.18634	0.17417			1314	0.01197	0.01314	0.00881	0.02042	0.0277	0.02524	0.02292	0.02619	0.01677	0.02091	0.01664
865	0.00356	0.00234	0.00797	0	0.23345	0.30088	0.22164	0.21374	0.19375	0.17391	0.16817			1315	0.01197	0.01292	0.00922	0.02051	0.02789	0.02511	0.02237	0.02609	0.01675	0.0205	0.01631
866	0.00475	0.00234	0.00797	0.00652	0.22608	0.28909	0.21636	0.20611	0.18437	0.17081	0.16216			1316	0.01205	0.01252	0.00995	0.02062	0.02799	0.02495	0.02196	0.02595	0.01672	0.02009	0.01632
867	0.00356	0.00234	0.00797	0.00652	0.21871	0.28024	0.20844	0.20102	0.18125	0.16149	0.15916			1317	0.01221	0.012	0.01093	0.02073	0.02796	0.02473	0.02165	0.02571	0.01665	0.01973	0.01661
868	0.00475	0.00117	0.00797	0.0087	0.2138	0.26844	0.20053	0.19338	0.17188	0.15839	0.15315			1318	0.01245	0.01145	0.01206	0.02082	0.0278	0.02441	0.0214	0.02539	0.01652	0.01945	0.01708
869	0.00356	0.00117	0.00797	0.00435	0.20643	0.26254	0.19261	0.18575	0.16562	0.14907	0.14715			1319	0.01275	0.01095	0.01323	0.02089	0.02752	0.02394	0.02117	0.02497	0.01635	0.01927	0.01759
870	0.00475	0.00117	0.00797	0.00435	0.19906	0.25369	0.1847	0.17812	0.15625	0.14596	0.13814			1320	0.01307	0.01056	0.0143	0.02093	0.02712	0.02332	0.02095	0.02447	0.01613	0.01919	0.01803
871	0.00356	0.00117	0.00797	0.00217	0.19169	0.24779	0.17942	0.17303	0.15312	0.13665	0.13513			1321	0.01338	0.01031	0.01517	0.02095	0.02664	0.02254	0.02072	0.02391	0.01587	0.01917	0.01829
872	0.00356	0.00117	0.00797	0.00435	0.18677	0.23894	0.1715	0.16539	0.14688	0.13354	0.12913			1322	0.0136	0.01021	0.01575	0.02096	0.02611	0.02163	0.0205	0.0233	0.01561	0.01917	0.01831
873	0.00356	0.00117	0.00797	0.00217	0.1794	0.23009	0.16623	0.16285	0.14375	0.12733	0.12613			1323	0.01369	0.01022	0.01604	0.02094	0.02556	0.02063	0.02029	0.02265	0.01537	0.01913	0.01808
874	0.00356	0.00117	0.00797	0.00435	0.17449	0.22124	0.16095	0.15522	0.13437	0.12422	0.12012			1324	0.01361	0.01028	0.01606	0.02091	0.02501	0.01961	0.02013	0.02196	0.01517	0.01901	0.01764
875	0.00356	0.00234	0.00911	0.00217	0.16712	0.21534	0.15303	0.15013	0.13125	0.11801	0.11712			1325	0.01334	0.01034	0.01584	0.02082	0.02449	0.01865	0.02003	0.02123	0.01502	0.01876	0.01708
876	0.00238	0.00117	0.00797	0.00217	0.1622	0.20944	0.1504	0.14504	0.12188	0.11491	0.11111			1326	0.01292	0.01035	0.01547	0.02067	0.02399	0.01782	0.01998	0.02049	0.01495	0.0184	0.01651
877	0.00356	0.00234	0.00911	0.00217	0.15729	0.20354	0.14512	0.13995	0.12188	0.1087	0.10811			1327	0.01238	0.01028	0.01503	0.02043	0.02354	0.0172	0.01994	0.01976	0.01494	0.01795	0.01604
878	0.00475	0.00117	0.00797	0.00217	0.15238	0.19469	0.13984	0.13486	0.11562	0.10559	0.1051			1328	0.0118	0.01013	0.01457	0.02008	0.02312	0.01681	0.01989	0.01907	0.01498	0.01747	0.01576
879	0.00713	0.00117	0.00911	0.00217	0.14746	0.18879	0.13456	0.12977	0.1125	0.09938	0.1021			1329	0.01126	0.00992	0.01412	0.01961	0.02274	0.01665	0.01976	0.01847	0.01505	0.01701	0.0157
880	0.00594	0.00117	0.00797	0.00217	0.14501	0.18289	0.12929	0.12723	0.10625	0.09627	0.0961			1330	0.01083	0.0097	0.0137	0.01903	0.0224	0.01668	0.0195	0.01802	0.0151	0.01665	0.01584
881	0.00475	0.00117	0.00797	0.00217	0.14009	0.17699	0.12401	0.12214	0.10313	0.09317	0.09309			1331	0.01057	0.00948	0.01331	0.01837	0.0221	0.01683	0.01908	0.01773	0.01512	0.01643	0.01609
882	0.00356	0.00117	0.00797	0.00217	0.13518	0.17109	0.12137	0.11705	0.09688	0.09006	0.09009			1332	0.01049	0.00931	0.01293	0.01765	0.02184	0.017	0.01847	0.01765	0.01505	0.01635	0.01635
883	0.00356	0.00117	0.00797	0.00217	0.13026	0.16519	0.11609	0.1145	0.09375	0.08696	0.08709			1333	0.01058	0.0092	0.01256	0.01693	0.02161	0.01712	0.01771	0.01776	0.01488	0.0164	0.01648
884	0.00356	0.00117	0.00911	0.00435	0.12535	0.15929	0.11082	0.10941	0.09062	0.08385	0.08408			1334	0.01081	0.00914	0.01219	0.01623	0.02142	0.0171	0.01682	0.01802	0.01459	0.01652	0.01636
885	0.00238	0.00234	0.00797	0.00217	0.12044	0.15634	0.10818	0.10687	0.0875	0.07764	0.08108			1335	0.01112	0.00913	0.01185	0.01561	0.02124	0.0169	0.01588	0.01837	0.01417	0.01664	0.01591
886	0.00119	0.00117	0.00911	0.00217	0.11798	0.14749	0.10554	0.10433	0.08125	0.07453	0.07507			1336	0.01145	0.00913	0.01157	0.01507	0.02108	0.01653	0.01495	0.01873	0.01365	0.01669	0.01511
887	0.00119	0.00117	0.00797	0.00217	0.11307	0.14749	0.1029	0.10178	0.07813	0.07143	0.07507			1337	0.01174	0.00913	0.0114	0.01464	0.02093	0.016	0.0141	0.01902	0.01307	0.01661	0.01402
888	0.00238	0.00117	0.00797	0.00217	0.11061	0.13864	0.09763	0.09669	0.075	0.06832	0.07207			1338	0.01195	0.00912	0.01138	0.0143	0.02078	0.01538	0.01338	0.01916	0.01249	0.0164	0.01274
889	0.00356	0.00117	0.00797	0.00217	0.1057	0.13569	0.09499	0.09415	0.075	0.06832	0.06907			1339	0.01207	0.00908	0.01152	0.01406	0.02062	0.01474	0.0128	0.0191	0.01195	0.01605	0.0114
890	0.00356	0.00117	0.00797	0.00217	0.10324	0.12979	0.08971	0.0916	0.06875	0.06522	0.06607			1340	0.01207	0.00904	0.01183	0.01388	0.02046	0.01415	0.01237	0.01881	0.01152	0.01564	0.01017
891	0.00356	0.00117	0.00797	0.00217	0.10078	0.12684	0.08707	0.0916	0.06875	0.06211	0.06607			1341	0.01199	0.009	0.01227	0.01376	0.02031	0.01368	0.01206	0.01831	0.01126	0.01523	0.00917
892	0.00356	0.00117	0.00911	0.00217	0.09587	0.12094	0.08443	0.08651	0.06562	0.05901	0.06006			1342	0.01185	0.00899	0.01279	0.01367	0.02017	0.01336	0.01184	0.01764	0.01119	0.01488	0.0085
893	0.00356	0.00117	0.00797	0.00217	0.09341	0.12094	0.08179	0.08651	0.0625	0.05901	0.06006			1343	0.01169	0.00901	0.0133	0.01362	0.02005	0.0132	0.01166	0.01687	0.01133	0.01466	0.00819
894	0.00356	0.00117	0.00797	0.00217	0.09095	0.11504	0.07916	0.08142	0.05938	0.0559	0.05706			1344	0.01153	0.00905	0.01372	0.01357	0.01996	0.01318	0.0115	0.01607	0.01164	0.01456	0.00822
895	0.00356	0.00117	0.00797	0	0.0885	0.11209	0.07916	0.07888	0.05625	0.0528	0.05706			1345	0.0114	0.00912	0.01399	0.01355	0.01989	0.01327	0.01134	0.01531	0.01207	0.01457	0.0085
896	0.00356	0.00117	0.00797	0.00217	0.08604	0.10619	0.07388	0.07634	0.05625	0.04969	0.05105			1346	0.01131	0.00919	0.01406	0.01355	0.01982	0.01341	0.01117	0.01464	0.01255	0.01464	0.00895
897	0.00356	0.00117	0.00797	0.00435	0.08358	0.10619	0.07388	0.07634	0.05313	0.04969	0.05105			1347	0.01128	0.00922	0.01393	0.01356	0.01972	0.01356	0.01101	0.01409	0.013	0.01468	0.00945
898	0.00356	0.00117	0.00797	0.00435	0.08113	0.10029	0.07124	0.07379	0.05	0.04658	0.04805			1348	0.01129	0.0092	0.01363	0.0136	0.01957	0.0137	0.01085	0.01365	0.01334	0.01463	0.00989
899	0.00356	0.00117	0.00797	0.00435	0.07867	0.10029	0.0686	0.07125	0.04688	0.04658	0.04805			1349	0.01132	0.0091	0.01321	0.01367	0.01933	0.01378	0.01071	0.01329	0.0135	0.01444	0.01022
900	0.00238	0.00117	0.00797	0.00435	0.07376	0.0944	0.06596	0.0687	0.04688	0.04348	0.04504			1350	0.01134	0.00892	0.01276	0.01378	0.01898	0.0138	0.01059	0.01298	0.01345	0.0141	0.0104
901	0.00238	0.00117	0.00797	0.00435	0.07376	0.0944	0.06596	0.06616	0.04375	0.04348	0.04504			1351	0.01133	0.00868	0.01236	0.01391	0.01851	0.01377	0.01048	0.01266	0.01318	0.01365	0.01044
902	0.00238	0.00117	0.00797	0.00435	0.0713	0.0885	0.06332	0.06361	0.04375	0.04037	0.04204			1352	0.01124	0.0084	0.01208	0.01409	0.01793	0.01369	0.01036	0.01232	0.01275	0.01314	0.01037
903	0.00238	0.00117	0.00797	0.00217	0.06884	0.0885	0.06069	0.06361	0.04063	0.03727	0.04204			1353	0.01108	0.00811	0.01196	0.01431	0.01729	0.01357	0.01023	0.01193	0.0122	0.01267	0.01024
904	0.00238	0.00117	0.00797	0.00217	0.06884	0.0826	0.05805	0.06107	0.04063	0.03727	0.03904			1354	0.01082	0.00787	0.01203	0.0146	0.01663	0.01343	0.01008	0.01149	0.01162	0.0123	0.0101
905	0.00238	0.00117	0.00797	0.00217	0.06638	0.0826	0.05541	0.06107	0.0375	0.03416	0.03904			1355	0.0105	0.00771	0.01226	0.01495	0.01601	0.01328	0.0099	0.01103	0.01109	0.0121	0.00996
906	0.00238	0.00117	0.00797	0	0.06393	0.07965	0.05541	0.05852	0.03437	0.03416	0.03604			1356	0.01013	0.00767	0.01258	0.01538	0.01549	0.01313	0.00972	0.01057	0.01068	0.01208	0.00985
907	0.00238	0.00117	0.00797	0	0.06147	0.0767	0.05277	0.05852	0.03437	0.03106	0.03604			1357	0.00976	0.00777	0.01291	0.01592	0.01511	0.01297	0.00957	0.01018	0.01042	0.01221	0.00973
908	0.00356	0.00117	0.00797	0	0.05901	0.07375	0.05277	0.05598	0.03437	0.03106	0.03303			1358	0.00944	0.00802	0.01316	0.01656	0.01489	0.01283	0.00949	0.00988	0.01031	0.01243	0.00958
909	0.00356	0.00117	0.00797	0.00217	0.05901	0.07375	0.05277	0.05598	0.03125	0.03106	0.03303			1359	0.0092	0.0084	0.01325	0.01731	0.01482	0.01271	0.00952	0.00972	0.01033	0.01266	0.00934
910	0.00356	0.00117	0.00797	0.00217	0.05656	0.0708	0.05013	0.05089	0.03125	0.03106	0.03003			1360	0.00907	0.00889	0.01311	0.01814	0.01488	0.01262	0.00967	0.00972	0.01042	0.01282	0.00899
911	0.00238	0.00117	0.00797	0.00217	0.0541	0.0708	0.04749	0.05089	0.02812	0.02795	0.03003			1361	0.00906	0.00942	0.01271	0.01902	0.01503	0.01257	0.00994	0.00986	0.01049	0.01284	0.00853
912	0.00238	0.00117	0.00797	0.00217	0.05164	0.06785	0.04485	0.04835	0.02812	0.02795	0.03003			1362	0.00915	0.00995	0.01207	0.01989	0.01521	0.01256	0.01031	0.01015	0.01049	0.0127	0.00797
913	0.00238	0.00117	0.00797	0.00217	0.05164	0.0649	0.04485	0.05089	0.02812	0.02484	0.02703			1363	0.00932	0.0104	0.01125	0.02068	0.01538	0.0126	0.01071	0.01054	0.01036	0.0124	0.00737
914	0.00238	0.00117	0.00797	0.00217	0.05164	0.06195	0.04485	0.04835	0.025	0.02484	0.02703			1364	0.00952	0.01071	0.01031	0.02131	0.0155	0.01271	0.01107	0.01099	0.01009	0.01199	0.00684
915	0.00238	0.00117	0.00797	0.00217	0.04919	0.06195	0.04222	0.04835	0.025	0.02484	0.02703			1365	0.00971	0.01085	0.00937	0.02171	0.01554	0.01287	0.01132	0.01143	0.00969	0.01152	0.00648
916	0.00238	0.00117	0.00797	0.00217	0.04673	0.059	0.04222	0.0458	0.02187	0.02484	0.02402			1366	0.00988	0.01078	0.00854	0.02181	0.0155	0.01309	0.0114	0.01183	0.00921	0.01106	0.00637
917	0.00238	0.00117	0.00797	0.00217	0.04673	0.059	0.04222	0.0458	0.02187	0.02174	0.02402			1367	0.01	0.0105	0.00789	0.0216	0.0154	0.01336	0.01129	0.01211	0.00872	0.01066	0.0066
918	0.00238	0.00117	0.00797	0.00217	0.04427	0.05605	0.03958	0.04326	0.02187	0.02174	0.02402			1368	0.01009	0.01004	0.00748	0.0211	0.01524	0.01365	0.011	0.01226	0.00829	0.01038	0.00716
919	0.00238	0.00117	0.00797	0.00217	0.04427	0.05605	0.03958	0.0458	0.02187	0.02174	0.02402			1369	0.01016	0.00943	0.00735	0.02037	0.01506	0.01395	0.01059	0.01224	0.00799	0.01021	0.00803
920	0.00238	0.00117	0.00797	0.00217	0.04427	0.0531	0.03694	0.04326	0.01875	0.01863	0.02102			1370	0.01023	0.00875	0.00745	0.01952	0.01489	0.01424	0.01014	0.01205	0.00783	0.01015	0.0091
921	0.00238	0.00117	0.00797	0.00217	0.04182	0.0531	0.03694	0.04326	0.01875	0.01863	0.02102			1371	0.01032	0.00806	0.00775	0.01869	0.01474	0.01449	0.00977	0.0117	0.00783	0.01018	0.01023
922	0.00238	0	0.00797	0.00217	0.03936	0.05015	0.03694	0.04071	0.01563	0.01863	0.02102			1372	0.01043	0.00744	0.00815	0.01801	0.01464	0.01466	0.00954	0.01122	0.00795	0.01026	0.01124
923	0.00238	0	0.00797	0.00217	0.03936	0.05015	0.0343	0.04071	0.01563	0.01863	0.02102			1373	0.01055	0.00693	0.00856	0.01758	0.01459	0.01474	0.00953	0.01067	0.00813	0.01037	0.01198
924	0.00238	0	0.00797	0.00217	0.03936	0.0472	0.0343	0.03817	0.01563	0.01553	0.01802			1374	0.01065	0.00656	0.0089	0.01749	0.01462	0.01471	0.00973	0.01008	0.0083	0.01048	0.01233
925	0.00238	0	0.00797	0.00217	0.03936	0.0472	0.0343	0.04071	0.01563	0.01553	0.01802			1375	0.01068	0.00636	0.00912	0.01773	0.01472	0.01456	0.01011	0.00952	0.0084	0.01056	0.01223
926	0.00238	0.00117	0.00797	0.00217	0.0369	0.0472	0.0343	0.03817	0.01563	0.01553	0.01802			1376	0.01063	0.0063	0.0092	0.01823	0.01489	0.01428	0.01058	0.00902	0.0084	0.0106	0.01171
927	0.00238	0.00117	0.00797	0.00217	0.0369	0.04425	0.03166	0.03817	0.0125	0.01553	0.01802			1377	0.01048	0.00635	0.00914	0.01889	0.01511	0.01391	0.01103	0.00862	0.00827	0.01058	0.01083
928	0.00238	0	0.00797	0.00217	0.03445	0.04425	0.03166	0.03562	0.0125	0.01553	0.01802			1378	0.01023	0.00647	0.00897	0.01953	0.01536	0.01345	0.01135	0.00832	0.00803	0.01047	0.00975
929	0.00238	0	0.00797	0.00217	0.03445	0.04425	0.03166	0.03562	0.0125	0.01553	0.01802			1379	0.00994	0.00661	0.00876	0.02002	0.01559	0.01295	0.01146	0.00813	0.00773	0.01027	0.00864
930	0.00238	0.00117	0.00797	0.00217	0.03445	0.0413	0.02902	0.03562	0.0125	0.01553	0.01501			1380	0.00964	0.00674	0.00855	0.02021	0.01578	0.01245	0.01132	0.00803	0.00743	0.00996	0.00766
931	0.00238	0.00117	0.00797	0.00217	0.03445	0.0413	0.02902	0.03562	0.00937	0.01242	0.01501			1381	0.00942	0.00683	0.00838	0.02003	0.01587	0.01198	0.01094	0.00801	0.00718	0.00954	0.00695
932	0.00356	0.00117	0.00797	0.00217	0.03199	0.03835	0.02902	0.03308	0.00937	0.01242	0.01501			1382	0.00933	0.00689	0.00828	0.01948	0.01584	0.01159	0.01038	0.00804	0.00701	0.00903	0.00659
933	0.00356	0.00117	0.00911	0.00217	0.03199	0.03835	0.02902	0.03308	0.00937	0.01242	0.01501			1383	0.00941	0.00693	0.00824	0.01864	0.01564	0.0113	0.00976	0.00808	0.00695	0.00846	0.0066
934	0.00356	0.00117	0.00797	0.00435	0.02953	0.03835	0.02902	0.03308	0.00937	0.01242	0.01501			1384	0.00967	0.00695	0.00825	0.01761	0.01529	0.01113	0.00917	0.00813	0.00697	0.00787	0.00693
935	0.00356	0.00117	0.00911	0.00435	0.03199	0.03835	0.02902	0.03308	0.00937	0.01242	0.01501			1385	0.01007	0.00699	0.00828	0.01657	0.0148	0.0111	0.00873	0.00815	0.00704	0.00732	0.00753
936	0.00238	0.00117	0.00797	0.00217	0.02953	0.03835	0.02902	0.03308	0.00937	0.01242	0.01201			1386	0.01055	0.00705	0.00832	0.01567	0.01421	0.01119	0.00849	0.00816	0.0071	0.00686	0.00827
937	0.00356	0.00117	0.00797	0.00217	0.02953	0.03835	0.02902	0.03308	0.00937	0.01242	0.01201			1387	0.01103	0.00713	0.00834	0.01501	0.01359	0.01137	0.00847	0.00813	0.0071	0.00651	0.00908
938	0.00356	0.00117	0.00797	0.00217	0.02707	0.0354	0.02639	0.03053	0.00937	0.01242	0.01201			1388	0.01144	0.00724	0.00837	0.01467	0.013	0.01162	0.00864	0.00808	0.007	0.0063	0.00985
939	0.00356	0.00117	0.00797	0.00217	0.02707	0.0354	0.02639	0.03308	0.00625	0.01242	0.01201			1389	0.01169	0.00736	0.00843	0.01463	0.01253	0.01188	0.0089	0.00802	0.0068	0.00624	0.01055
940	0.00356	0.00117	0.00797	0.00217	0.02707	0.0354	0.02639	0.03053	0.00625	0.00932	0.01201			1390	0.01176	0.00747	0.00855	0.01481	0.01222	0.01211	0.00916	0.00796	0.00651	0.00629	0.01113
941	0.00356	0.00117	0.01025	0.00217	0.02707	0.0354	0.02639	0.03053	0.00625	0.00932	0.01201			1391	0.01164	0.00755	0.00876	0.01511	0.01211	0.01228	0.0093	0.00792	0.00618	0.00644	0.01157
942	0.00356	0.00117	0.00911	0.00217	0.02462	0.03245	0.02639	0.03053	0.00625	0.00932	0.00901			1392	0.01137	0.0076	0.00906	0.01539	0.01219	0.01235	0.00924	0.00792	0.00587	0.00666	0.01188
943	0.00356	0.00117	0.01025	0.00217	0.02462	0.03245	0.02375	0.03053	0.00625	0.00932	0.01201			1393	0.011	0.00761	0.00945	0.01555	0.01244	0.01232	0.00893	0.00799	0.00564	0.00693	0.01203
944	0.00356	0.00117	0.00797	0.00217	0.02462	0.0295	0.02375	0.02799	0.00625	0.00932	0.00901			1394	0.01059	0.00759	0.00989	0.01551	0.0128	0.0122	0.00839	0.00814	0.00553	0.00723	0.01201
945	0.00356	0.00117	0.00911	0.00217	0.02462	0.03245	0.02375	0.02799	0.00625	0.00932	0.00901			1395	0.01021	0.00756	0.0103	0.01526	0.01319	0.01201	0.00765	0.00837	0.00556	0.00755	0.01181
946	0.00356	0.00117	0.00911	0.00435	0.02462	0.0295	0.02375	0.02799	0.00625	0.00932	0.00901			1396	0.0099	0.00753	0.01063	0.01485	0.01352	0.01181	0.00681	0.00865	0.00571	0.0079	0.01143
947	0.00356	0.00117	0.00911	0.00435	0.02216	0.0295	0.02375	0.02799	0.00313	0.00932	0.00901			1397	0.00969	0.00751	0.01081	0.01435	0.01372	0.01165	0.00597	0.00895	0.00594	0.00826	0.01089
948	0.00356	0.00117	0.00797	0.00435	0.02216	0.0295	0.02375	0.02799	0.00313	0.00932	0.00601			1398	0.00956	0.00751	0.0108	0.01388	0.01373	0.01157	0.00523	0.00921	0.00619	0.00861	0.01024
949	0.00356	0.00117	0.00911	0.00217	0.02216	0.0295	0.02375	0.02799	0.00313	0.00932	0.00901			1399	0.00951	0.00753	0.0106	0.01353	0.01351	0.01162	0.00469	0.00935	0.00638	0.00892	0.00956
950	0.00356	0.00117	0.00797	0.00217	0.0197	0.02655	0.02375	0.02545	0.00313	0.00932	0.00601			1400	0.00951	0.00756	0.01023	0.01337	0.01307	0.01179	0.00438	0.00932	0.00646	0.00916	0.00895
951	0.00356	0.00117	0.00911	0.00217	0.0197	0.02655	0.02375	0.02545	0.00313	0.00932	0.00601			1401	0.00953	0.0076	0.00977	0.01342	0.01243	0.01206	0.00433	0.00907	0.00641	0.00928	0.00852
952	0.00356	0.00117	0.00797	0.00435	0.0197	0.02655	0.02375	0.02545	0.00313	0.00932	0.00601			1402	0.00958	0.00763	0.0093	0.01366	0.01166	0.0124	0.00452	0.00857	0.00624	0.00924	0.00839
953	0.00356	0.00117	0.00911	0.00217	0.0197	0.0295	0.02375	0.02545	0.00313	0.00932	0.00601			1403	0.00964	0.00765	0.00889	0.01403	0.01083	0.01271	0.00489	0.00785	0.00599	0.00903	0.0086
954	0.00356	0.00117	0.00797	0.00217	0.0197	0.02655	0.02375	0.02545	0.00313	0.00932	0.00601			1404	0.00971	0.00765	0.00861	0.01445	0.01002	0.01293	0.00537	0.00697	0.00571	0.00866	0.00916
955	0.00356	0.00117	0.00911	0.00217	0.0197	0.02655	0.02375	0.02545	0.00313	0.00621	0.00601			1405	0.00978	0.00763	0.0085	0.01482	0.00931	0.01298	0.0059	0.00603	0.00549	0.00816	0.01002
956	0.00356	0.00117	0.00797	0.00217	0.0197	0.02655	0.02111	0.0229	0.00313	0.00621	0.00601			1406	0.00986	0.00759	0.00853	0.01506	0.00875	0.01282	0.00639	0.00514	0.00537	0.00759	0.01107
957	0.00356	0.00117	0.00911	0.00217	0.0197	0.02655	0.02375	0.0229	0.00313	0.00621	0.003			1407	0.00991	0.00749	0.00867	0.01514	0.00839	0.01241	0.0068	0.00442	0.00539	0.00702	0.01215
958	0.00356	0.00117	0.00797	0.00217	0.01725	0.0236	0.02375	0.0229	0.00313	0.00621	0.003			1408	0.0099	0.00733	0.00886	0.01502	0.00822	0.01178	0.00708	0.00396	0.00555	0.00653	0.01309
959	0.00356	0.00117	0.00797	0.00217	0.01725	0.02655	0.02375	0.0229	0.00313	0.00621	0.003			1409	0.00979	0.00709	0.00902	0.01472	0.00822	0.01099	0.00722	0.00383	0.00582	0.00617	0.01376
960	0.00356	0.00117	0.00797	0.00217	0.01725	0.0236	0.02111	0.0229	0.00313	0.00621	0.003			1410	0.00956	0.00676	0.00908	0.01428	0.00835	0.01013	0.00722	0.00404	0.00612	0.00595	0.01404
961	0.00356	0.00117	0.00797	0.00217	0.01725	0.02655	0.02111	0.0229	0.00313	0.00621	0.003			1411	0.00919	0.00632	0.00902	0.01376	0.00854	0.00929	0.00709	0.00456	0.00639	0.00589	0.0139
962	0.00356	0.00117	0.00797	0.00217	0.01479	0.0236	0.02111	0.0229	0	0.00621	0			1412	0.0087	0.0058	0.00882	0.01319	0.00872	0.00859	0.00686	0.00531	0.00656	0.00594	0.01337
963	0.00356	0.00117	0.00797	0.00217	0.01725	0.0236	0.02111	0.0229	0	0.00621	0.003			1413	0.00813	0.00524	0.00851	0.01264	0.00883	0.00812	0.00656	0.00619	0.00657	0.00606	0.01253
964	0.00356	0.00117	0.00797	0.00435	0.01479	0.0236	0.02111	0.0229	0	0.00621	0.003			1414	0.00755	0.0047	0.00815	0.01213	0.00884	0.00795	0.00622	0.00707	0.00642	0.00622	0.01153
965	0.00356	0.00117	0.00797	0.00217	0.01725	0.0236	0.02111	0.0229	0	0.00621	0.003			1415	0.00704	0.00425	0.00781	0.01169	0.00875	0.0081	0.00587	0.00784	0.00613	0.00635	0.01049
966	0.00356	0.00117	0.00797	0.00217	0.01479	0.02065	0.02111	0.02036	0.00313	0.00621	0.003			1416	0.00666	0.00398	0.00753	0.01135	0.00856	0.00858	0.00555	0.00839	0.00576	0.00645	0.00954
967	0.00356	0.00117	0.00797	0.00217	0.01479	0.0236	0.02111	0.0229	0.00313	0.00621	0.003			1417	0.00649	0.00392	0.00737	0.01113	0.00833	0.00933	0.00527	0.00866	0.00538	0.00652	0.00878
968	0.00356	0.00117	0.00797	0.00217	0.01479	0.02065	0.01847	0.02036	0.00313	0.00621	0.003			1418	0.00654	0.00411	0.00736	0.01105	0.00813	0.01027	0.00507	0.00863	0.00508	0.00656	0.00826
969	0.00356	0.00117	0.00797	0.00217	0.01479	0.02065	0.01847	0.02036	0	0.00621	0.003			1419	0.00679	0.00452	0.00749	0.01112	0.00801	0.0113	0.00497	0.00829	0.00491	0.00663	0.00797
970	0.00356	0.00117	0.00797	0.00217	0.01479	0.02065	0.01847	0.02036	0.00313	0.00621	0.003			1420	0.0072	0.00509	0.00775	0.01136	0.00803	0.01232	0.00498	0.00772	0.00493	0.00673	0.00789
971	0.00356	0.00117	0.00797	0.00217	0.01479	0.02065	0.01847	0.02036	0.00313	0.00311	0.003			1421	0.00769	0.00573	0.00811	0.01175	0.00823	0.01321	0.00511	0.00697	0.00513	0.00689	0.00797
972	0.00356	0.00117	0.00683	0.00217	0.01233	0.0177	0.01847	0.02036	0.00313	0.00311	0.003			1422	0.00817	0.00632	0.00854	0.01226	0.00861	0.01387	0.00537	0.00614	0.00548	0.00711	0.00814
973	0.00356	0.00117	0.00683	0.00217	0.01233	0.02065	0.01847	0.02036	0.00313	0.00621	0.003			1423	0.00858	0.00676	0.00899	0.01285	0.00913	0.01424	0.00575	0.00533	0.00591	0.00736	0.00837
974	0.00356	0.00117	0.00683	0.00217	0.01233	0.0177	0.01847	0.02036	0.00313	0.00621	0.003			1424	0.00885	0.00697	0.00945	0.01345	0.00973	0.01428	0.00621	0.00464	0.00636	0.00761	0.00863
975	0.00356	0.00117	0.00683	0.00217	0.01233	0.0177	0.01847	0.02036	0.00313	0.00621	0.003			1425	0.00899	0.0069	0.00989	0.01398	0.01034	0.01402	0.00673	0.00412	0.00675	0.00782	0.00892
976	0.00356	0.00117	0.00683	0.00217	0.01233	0.0177	0.01847	0.02036	0.00313	0.00621	0			1426	0.00899	0.00658	0.01028	0.01438	0.01088	0.01349	0.00724	0.00382	0.00702	0.00796	0.00925
977	0.00356	0.00117	0.00683	0.00217	0.01233	0.0177	0.01847	0.02036	0.00313	0.00621	0.003			1427	0.00891	0.00604	0.01062	0.0146	0.01128	0.01278	0.00769	0.00376	0.00716	0.008	0.00964
978	0.00356	0.00117	0.00569	0.00217	0.00988	0.0177	0.01847	0.02036	0.00313	0.00311	0.003			1428	0.00879	0.0054	0.01086	0.0146	0.01148	0.01198	0.00804	0.00391	0.00715	0.00793	0.0101
979	0.00356	0.00117	0.00456	0.00217	0.00988	0.0177	0.01847	0.02036	0.00313	0.00311	0.003			1429	0.00868	0.00474	0.01099	0.01441	0.01148	0.01121	0.00824	0.00423	0.00703	0.00778	0.01062
980	0.00356	0.00117	0.00569	0.00217	0.01233	0.01475	0.01847	0.02036	0.00313	0.00311	0.003			1430	0.0086	0.00417	0.01097	0.01407	0.01128	0.01056	0.00828	0.00466	0.00684	0.00758	0.01119
981	0.00356	0.00117	0.00569	0.00217	0.01233	0.01475	0.01583	0.02036	0.00313	0.00311	0.003			1431	0.00857	0.00376	0.01079	0.01365	0.01093	0.01007	0.00817	0.00514	0.00663	0.00738	0.01175
982	0.00356	0.00117	0.00569	0.00217	0.00988	0.01475	0.01847	0.01781	0.00313	0.00311	0.003			1432	0.00857	0.00353	0.01043	0.01321	0.01049	0.00979	0.00794	0.0056	0.00646	0.00723	0.01225
983	0.00356	0.00117	0.00456	0.00217	0.00988	0.01475	0.01847	0.02036	0.00313	0.00621	0.003			1433	0.00857	0.0035	0.0099	0.01283	0.01002	0.0097	0.00767	0.006	0.00635	0.00715	0.01261
984	0.00356	0.00117	0.00569	0.00217	0.00988	0.01475	0.01583	0.01781	0.00313	0.00621	0.003			1434	0.00854	0.0036	0.00924	0.01254	0.00955	0.00977	0.00741	0.00633	0.00633	0.00717	0.01278
985	0.00356	0.00117	0.00569	0.00217	0.00988	0.01475	0.01847	0.02036	0.00313	0.00311	0.003			1435	0.00848	0.00379	0.00851	0.01236	0.00914	0.00994	0.00722	0.00657	0.00641	0.00727	0.01272
986	0.00356	0.00117	0.00569	0.00217	0.00988	0.01475	0.01847	0.01781	0.00313	0.00311	0.003			1436	0.00836	0.004	0.00778	0.01226	0.0088	0.01015	0.00715	0.00675	0.00657	0.00744	0.01242
987	0.00356	0.00117	0.00456	0.00217	0.00988	0.01475	0.01583	0.01781	0.00313	0.00311	0.003			1437	0.00822	0.00417	0.00713	0.01219	0.00853	0.01037	0.00721	0.00689	0.00678	0.00763	0.0119
988	0.00356	0.00117	0.00569	0.00217	0.00988	0.01475	0.01583	0.01781	0.00313	0.00311	0.003			1438	0.00808	0.00426	0.00663	0.01209	0.00831	0.01057	0.00737	0.007	0.00701	0.00779	0.0112
989	0.00356	0.00117	0.00456	0.00217	0.00742	0.01475	0.01583	0.01781	0.00313	0.00311	0.003			1439	0.008	0.00426	0.00635	0.01192	0.00813	0.01075	0.0076	0.00711	0.00722	0.00788	0.0104
990	0.00356	0.00117	0.00569	0.00217	0.00988	0.01475	0.01583	0.01781	0.00625	0.00311	0.003			1440	0.008	0.00419	0.00629	0.01164	0.00799	0.01091	0.00781	0.00723	0.00738	0.00788	0.00958
991	0.00356	0.00117	0.00569	0.00217	0.00988	0.01475	0.01583	0.01781	0.00625	0.00311	0.00601			1441	0.0081	0.00407	0.00645	0.01127	0.00787	0.01109	0.00796	0.00734	0.00748	0.00775	0.00883
992	0.00356	0.00117	0.00569	0.00217	0.00988	0.0118	0.01583	0.01781	0.00625	0.00311	0.00601			1442	0.00831	0.00393	0.00676	0.01086	0.0078	0.01129	0.00797	0.00743	0.00748	0.00752	0.00825
993	0.00356	0.00117	0.00569	0.00217	0.00988	0.0118	0.01583	0.01781	0.00625	0.00621	0.00601			1443	0.00858	0.00382	0.00716	0.01047	0.00777	0.0115	0.00784	0.00749	0.0074	0.00719	0.00787
994	0.00356	0.00117	0.00569	0.00435	0.00742	0.0118	0.01583	0.01781	0.00625	0.00621	0.00601			1444	0.00887	0.00376	0.00756	0.01017	0.00782	0.01169	0.00757	0.0075	0.00724	0.00682	0.00775
995	0.00356	0.00117	0.00569	0.00435	0.00742	0.0118	0.01583	0.01781	0.00625	0.00311	0.00601			1445	0.00912	0.00379	0.00788	0.01005	0.00793	0.01181	0.0072	0.00746	0.00703	0.00643	0.00788
996	0.00356	0.00117	0.00569	0.00217	0.00742	0.0118	0.01583	0.01781	0.00625	0.00311	0.003			1446	0.00926	0.0039	0.00805	0.01013	0.00812	0.0118	0.0068	0.00737	0.00679	0.00609	0.00824
997	0.00356	0.00117	0.00569	0.00217	0.00742	0.0118	0.01583	0.01781	0.00937	0.00311	0.00601			1447	0.00925	0.0041	0.00807	0.01041	0.00835	0.0116	0.00646	0.00725	0.00657	0.00584	0.00879
998	0.00356	0.00117	0.00569	0.00217	0.00742	0.0118	0.01583	0.01781	0.00937	0.00311	0.00601			1448	0.00907	0.00435	0.00792	0.01085	0.00859	0.0112	0.00625	0.00711	0.00638	0.0057	0.00945
999	0.00356	0.00117	0.00569	0.00217	0.00742	0.0118	0.01583	0.01781	0.00937	0.00311	0.00601			1449	0.00873	0.00463	0.00765	0.01136	0.00879	0.0106	0.00622	0.00699	0.00627	0.00569	0.01017
1000	0.00356	0.00117	0.00569	0.00217	0.00742	0.0118	0.01583	0.01781	0.00937	0.00311	0.00601			1450	0.00826	0.00491	0.00729	0.01184	0.00891	0.00985	0.0064	0.0069	0.00624	0.00579	0.01089
1001	0.00356	0	0.00569	0.00217	0.00742	0.0118	0.01583	0.01781	0.00937	0.00311	0.00601			1451	0.00773	0.00514	0.00692	0.01223	0.00892	0.00904	0.00677	0.00686	0.00629	0.00599	0.01154
1002	0.00356	0.00117	0.00569	0.00217	0.00742	0.0118	0.01583	0.01781	0.00937	0.00311	0.00601			1452	0.0072	0.0053	0.00657	0.01245	0.00881	0.00825	0.0073	0.00689	0.0064	0.00624	0.01209
1003	0.00356	0.00117	0.00569	0.00217	0.00742	0.0118	0.01583	0.01781	0.00937	0.00311	0.00601			1453	0.00674	0.00536	0.00628	0.0125	0.00859	0.00759	0.00794	0.00698	0.00656	0.00651	0.0125
1004	0.00238	0	0.00569	0.00217	0.00742	0.0118	0.01583	0.01781	0.00937	0.00311	0.00601			1454	0.00642	0.00532	0.00606	0.0124	0.00831	0.00714	0.00862	0.00716	0.00671	0.00675	0.01276
1005	0.00356	0	0.00569	0.00435	0.00742	0.00885	0.01583	0.01781	0.0125	0.00311	0.00601			1455	0.00626	0.00521	0.00591	0.01223	0.00803	0.00692	0.00929	0.0074	0.00683	0.00692	0.01285
1006	0.00356	0.00117	0.00569	0.00435	0.00742	0.00885	0.01583	0.01781	0.0125	0.00311	0.00601			1456	0.00627	0.00505	0.00584	0.01206	0.00783	0.00693	0.00993	0.0077	0.00689	0.007	0.01277
1007	0.00356	0.00117	0.00569	0.00435	0.00742	0.00885	0.01319	0.01781	0.0125	0.00311	0.00601			1457	0.00643	0.0049	0.00584	0.01198	0.00777	0.0071	0.01051	0.00801	0.00687	0.00697	0.01251
1008	0.00356	0.00117	0.00569	0.00217	0.00742	0.00885	0.01583	0.01781	0.0125	0.00311	0.00601			1458	0.0067	0.00479	0.00593	0.01203	0.0079	0.00737	0.01104	0.0083	0.00677	0.00685	0.01208
1009	0.00356	0.00117	0.00569	0.00435	0.00742	0.00885	0.01319	0.01781	0.0125	0.00311	0.00601			1459	0.00702	0.00477	0.00611	0.01222	0.00823	0.00764	0.01154	0.00852	0.00661	0.00664	0.01153
1010	0.00356	0.00117	0.00569	0.00217	0.00742	0.00885	0.01583	0.01781	0.0125	0.00311	0.00601			1460	0.00734	0.00485	0.00642	0.01253	0.00876	0.00784	0.01202	0.00861	0.00641	0.00638	0.01088
1011	0.00356	0	0.00569	0.00435	0.00742	0.00885	0.01583	0.01781	0.0125	0.00311	0.00601			1461	0.00761	0.00503	0.00685	0.01288	0.00942	0.00793	0.01248	0.00853	0.00621	0.0061	0.01021
1012	0.00356	0.00117	0.00569	0.00217	0.00742	0.00885	0.01583	0.01781	0.0125	0.00311	0.00601			1462	0.00779	0.00526	0.0074	0.0132	0.01014	0.0079	0.01293	0.00826	0.00602	0.00582	0.00958
1013	0.00356	0.00117	0.00569	0.00435	0.00742	0.00885	0.01319	0.01527	0.0125	0.00311	0.00601			1463	0.00788	0.0055	0.00805	0.01341	0.01082	0.00778	0.01334	0.00781	0.00586	0.00557	0.00909
1014	0.00356	0.00117	0.00569	0.00217	0.00742	0.00885	0.01319	0.01527	0.01563	0.00311	0.00601			1464	0.00789	0.00567	0.00872	0.01348	0.01138	0.00766	0.01367	0.00722	0.00575	0.00536	0.00879
1015	0.00356	0	0.00569	0.00217	0.00742	0.00885	0.01319	0.01527	0.01563	0.00311	0.00601			1465	0.00787	0.00573	0.00933	0.01342	0.01175	0.00761	0.01391	0.00659	0.00567	0.0052	0.00873
1016	0.00356	0.00117	0.00569	0.00217	0.00742	0.00885	0.01319	0.01272	0.01563	0.00311	0.00601			1466	0.00787	0.00564	0.00979	0.01325	0.01188	0.00771	0.01401	0.00602	0.00561	0.00509	0.00891
1017	0.00356	0.00117	0.00683	0.00435	0.00742	0.00885	0.01319	0.01272	0.01563	0.00311	0.00601			1467	0.00793	0.00542	0.01001	0.01307	0.01179	0.00801	0.01396	0.00562	0.00557	0.00504	0.00931
1018	0.00356	0.00117	0.00569	0.00217	0.00496	0.0059	0.01319	0.01272	0.01875	0.00311	0.00601			1468	0.00811	0.0051	0.00995	0.01293	0.01151	0.00853	0.01376	0.0055	0.00554	0.00505	0.00985
1019	0.00356	0.00117	0.00569	0.00217	0.00742	0.0059	0.01319	0.01272	0.01875	0.00311	0.00601			1469	0.00842	0.00474	0.00961	0.01292	0.01111	0.00925	0.01344	0.00569	0.00553	0.0051	0.01043
1020	0.00356	0	0.00569	0.00217	0.00496	0.0059	0.01319	0.01272	0.01875	0.00311	0.00601			1470	0.00886	0.00443	0.00902	0.01305	0.01065	0.01011	0.01302	0.00621	0.00555	0.00522	0.01094
1021	0.00356	0	0.00569	0.00217	0.00496	0.00885	0.01319	0.01272	0.01875	0.00311	0.00601			1471	0.00938	0.00424	0.00829	0.01331	0.01021	0.01101	0.01256	0.00699	0.00563	0.0054	0.0113
1022	0.00356	0.00117	0.00569	0.00217	0.00496	0.0059	0.01319	0.01272	0.01875	0.00311	0.00601			1472	0.00992	0.00423	0.00752	0.01363	0.00985	0.01187	0.01211	0.00793	0.00579	0.00564	0.01143
1023	0.00356	0.00117	0.00569	0.00217	0.00496	0.0059	0.01319	0.01018	0.02187	0.00311	0.00601			1473	0.01041	0.0044	0.00684	0.01392	0.0096	0.01258	0.0117	0.00891	0.00606	0.00591	0.01134
1024	0.00356	0.00117	0.00569	0.00217	0.00496	0.0059	0.01319	0.01018	0.01875	0.00311	0.00601			1474	0.01076	0.00473	0.00634	0.01409	0.00944	0.01306	0.01137	0.00978	0.00642	0.00622	0.01106
1025	0.00356	0	0.00569	0.00217	0.00742	0.0059	0.01319	0.01018	0.02187	0.00311	0.00601			1475	0.01091	0.00517	0.00607	0.01407	0.00933	0.01328	0.01111	0.01043	0.00685	0.00651	0.01067
1026	0.00356	0	0.00569	0.00217	0.00496	0.0059	0.01319	0.01018	0.02187	0.00311	0.00601			1476	0.01084	0.00563	0.00603	0.01383	0.00924	0.01322	0.01092	0.01081	0.00731	0.00677	0.01027
1027	0.00356	0	0.00569	0.00217	0.00496	0.0059	0.01319	0.01018	0.02187	0.00311	0.00601			1477	0.01053	0.00604	0.00618	0.01342	0.0091	0.01291	0.01079	0.0109	0.00774	0.00696	0.00996
1028	0.00356	0	0.00569	0.00217	0.00251	0.0059	0.01319	0.01018	0.02187	0.00311	0.00901			1478	0.01004	0.00633	0.00645	0.01291	0.00889	0.0124	0.01067	0.01072	0.00808	0.00704	0.00981
1029	0.00356	0	0.00569	0.00217	0.00251	0.0059	0.01319	0.01018	0.02187	0.00311	0.00901			1479	0.00942	0.00647	0.00674	0.01242	0.0086	0.01179	0.01056	0.01036	0.00826	0.00702	0.00985
1030	0.00356	0	0.00569	0.00217	0.00251	0.0059	0.01319	0.01018	0.02187	0.00311	0.00901			1480	0.00873	0.00646	0.007	0.01207	0.00828	0.01115	0.01043	0.00989	0.00825	0.00689	0.01008
1031	0.00356	0	0.00569	0.00217	0.00496	0.0059	0.01319	0.01018	0.02187	0.00311	0.00901			1481	0.00805	0.00633	0.00719	0.01197	0.00797	0.01058	0.01027	0.00939	0.00804	0.00667	0.01042
1032	0.00356	0.00117	0.00569	0.00217	0.00496	0.0059	0.01319	0.01018	0.02187	0.00311	0.00901			1482	0.00743	0.00612	0.00732	0.01214	0.00775	0.01014	0.0101	0.00892	0.00765	0.00639	0.01079
1033	0.00356	0.00117	0.00569	0.00217	0.00496	0.0059	0.01319	0.01018	0.02187	0.00311	0.00901			1483	0.00691	0.00589	0.00742	0.01258	0.00771	0.00988	0.00994	0.0085	0.00713	0.00611	0.0111
1034	0.00356	0.00117	0.00569	0.00217	0.00496	0.0059	0.01319	0.01018	0.02187	0.00311	0.00901			1484	0.00649	0.00569	0.00757	0.01321	0.0079	0.00979	0.00979	0.00813	0.00654	0.00585	0.01126
1035	0.00356	0.00117	0.00569	0.00435	0.00496	0.0059	0.01319	0.01018	0.02187	0.00311	0.00601			1485	0.00618	0.00555	0.00781	0.01391	0.00833	0.00988	0.00967	0.00783	0.00597	0.00566	0.01124
1036	0.00356	0.00117	0.00569	0.00217	0.00496	0.0059	0.01319	0.01018	0.02187	0.00311	0.00901			1486	0.00597	0.00548	0.00817	0.01456	0.00896	0.01009	0.00959	0.00757	0.0055	0.00554	0.01103
1037	0.00356	0.00117	0.00569	0.00217	0.00496	0.0059	0.01319	0.01018	0.025	0.00311	0.00601			1487	0.00583	0.00547	0.00867	0.01505	0.00971	0.01036	0.00953	0.00736	0.00517	0.0055	0.01066
1038	0.00356	0.00117	0.00569	0.00217	0.00496	0.0059	0.01319	0.00763	0.025	0	0.00901			1488	0.00578	0.00551	0.00925	0.01532	0.01046	0.01064	0.00946	0.00721	0.00502	0.00553	0.0102
1039	0.00356	0	0.00569	0.00217	0.00496	0.0059	0.01055	0.01018	0.025	0.00311	0.00601			1489	0.00581	0.00558	0.00985	0.01537	0.01108	0.01088	0.00934	0.00715	0.00505	0.00561	0.00973
1040	0.00356	0	0.00569	0.00217	0.00496	0.00295	0.01055	0.00763	0.025	0.00311	0.00901			1490	0.00593	0.00566	0.01038	0.01523	0.01145	0.01105	0.00915	0.0072	0.00524	0.00572	0.00931
1041	0.00356	0	0.00569	0.00217	0.00496	0.0059	0.01055	0.01018	0.025	0.00311	0.00601			1491	0.00615	0.00575	0.01079	0.01501	0.0115	0.01115	0.00885	0.00737	0.00554	0.00583	0.00901
1042	0.00356	0	0.00569	0.00217	0.00496	0.00295	0.01055	0.01018	0.025	0.00311	0.00901			1492	0.00646	0.00583	0.01102	0.01478	0.01118	0.01117	0.00844	0.00765	0.00589	0.00596	0.00883
1043	0.00356	0.00117	0.00569	0.00217	0.00496	0.0059	0.01055	0.01018	0.025	0.00311	0.00601			1493	0.00684	0.00591	0.01106	0.01464	0.01053	0.01116	0.00794	0.008	0.00624	0.0061	0.00877
1044	0.00356	0.00117	0.00569	0.00217	0.00496	0.00295	0.01055	0.00763	0.025	0.00311	0.00601			1494	0.00727	0.00599	0.01096	0.01463	0.00963	0.01114	0.00738	0.00838	0.00653	0.00626	0.0088
1045	0.00356	0.00117	0.00569	0.00217	0.00496	0.0059	0.01055	0.01018	0.025	0.00311	0.00601			1495	0.00767	0.00608	0.01078	0.01474	0.0086	0.01113	0.00683	0.0087	0.00674	0.00644	0.00887
1046	0.00356	0.00117	0.00683	0.00217	0.00496	0.00295	0.01055	0.00763	0.025	0	0.00901			1496	0.008	0.00616	0.01057	0.01494	0.00759	0.01112	0.00635	0.00893	0.00686	0.00666	0.00894
1047	0.00356	0	0.00683	0.00217	0.00496	0.0059	0.01055	0.01018	0.02812	0.00311	0.00601			1497	0.00822	0.00624	0.01039	0.01514	0.00673	0.01111	0.00603	0.009	0.0069	0.0069	0.00897
1048	0.00356	0	0.00569	0.00217	0.00496	0.00295	0.01055	0.01018	0.02812	0.00311	0.00901			1498	0.00829	0.00629	0.01029	0.01528	0.0061	0.01106	0.00589	0.00891	0.00688	0.00714	0.00893
1049	0.00356	0	0.00569	0.00217	0.00496	0.00295	0.01055	0.01018	0.02812	0.00311	0.00601			1499	0.00822	0.00631	0.01026	0.01532	0.00579	0.01091	0.00598	0.00869	0.00683	0.00735	0.00882
1050	0.00356	0	0.00569	0.00217	0.00251	0.00295	0.01055	0.01018	0.02812	0.00311	0.00601			1500	0.00805	0.00629	0.01028	0.01522	0.00578	0.01064	0.00628	0.00838	0.00679	0.0075	0.00865
1051	0.00356	0	0.00683	0.00217	0.00251	0.00295	0.01055	0.01018	0.02812	0.00311	0.00601			1501	0.00783	0.00624	0.01029	0.01505	0.00605	0.01021	0.00675	0.00803	0.00677	0.00756	0.00847
1052	0.00356	0	0.00683	0.00217	0.00251	0.00295	0.01055	0.00763	0.02812	0	0.00901			1502	0.00762	0.00614	0.01026	0.01485	0.00652	0.00966	0.00733	0.00771	0.00679	0.00752	0.00831
1053	0.00356	0	0.00683	0.00435	0.00496	0.00295	0.01055	0.00763	0.02812	0.00311	0.00901			1503	0.00749	0.00601	0.01013	0.01472	0.00711	0.00901	0.00793	0.00746	0.00684	0.00738	0.00824
1054	0.00356	0	0.00569	0.00217	0.00251	0.00295	0.00792	0.00763	0.02812	0.00311	0.00901			1504	0.00747	0.00584	0.00988	0.01474	0.00774	0.00835	0.00846	0.0073	0.00692	0.00717	0.00831
1055	0.00356	0	0.00569	0.00435	0.00251	0.00295	0.01055	0.01018	0.03125	0.00311	0.00601			1505	0.00755	0.00564	0.00952	0.01495	0.00833	0.00777	0.00883	0.00721	0.00699	0.00694	0.00857
1056	0.00356	0	0.00456	0.00217	0.00251	0.00295	0.00792	0.00763	0.03125	0.00311	0.00601			1506	0.00772	0.00542	0.00908	0.01535	0.00882	0.00737	0.00899	0.00719	0.00704	0.00673	0.00907
1057	0.00356	0	0.00569	0.00217	0.00251	0.00295	0.01055	0.00763	0.03125	0.00311	0.00601			1507	0.00791	0.00518	0.0086	0.01589	0.00921	0.0072	0.0089	0.00719	0.00704	0.00659	0.00982
1058	0.00356	0	0.00683	0.00217	0.00251	0.00295	0.00792	0.00763	0.03125	0.00311	0.00601			1508	0.00806	0.00495	0.00811	0.01648	0.00947	0.00732	0.00856	0.00721	0.00699	0.00655	0.01081
1059	0.00356	0.00117	0.00683	0.00217	0.00496	0.00295	0.00792	0.00763	0.03125	0.00311	0.00601			1509	0.00812	0.00478	0.00767	0.017	0.00964	0.0077	0.008	0.00721	0.00688	0.00663	0.01199
1060	0.00356	0	0.00569	0.00217	0.00251	0.00295	0.00792	0.00763	0.03125	0.00311	0.00601			1510	0.00806	0.00469	0.00728	0.01735	0.00975	0.0083	0.00729	0.00722	0.00674	0.00682	0.01327
1061	0.00356	0	0.00456	0.00435	0.00251	0.00295	0.00792	0.00763	0.03125	0.00311	0.00601			1511	0.00788	0.00474	0.00698	0.01744	0.00982	0.00902	0.0065	0.00725	0.00657	0.00711	0.01454
1062	0.00356	0	0.00456	0.00217	0.00251	0.00295	0.00792	0.00763	0.03125	0	0.00601			1512	0.00762	0.00495	0.00676	0.01725	0.0099	0.00974	0.00572	0.00732	0.00642	0.00745	0.01568
1063	0.00356	0	0	0.00435	0.00251	0.00295	0.00792	0.00763	0.03125	0	0.00601			1513	0.00734	0.00535	0.00663	0.01679	0.01002	0.01036	0.00505	0.00745	0.0063	0.00783	0.01657
1064	0.00356	0	0.00228	0.00217	0.00251	0.00295	0.00792	0.00763	0.03125	0	0.00601			1514	0.00711	0.00592	0.00659	0.01611	0.01019	0.01079	0.00455	0.00767	0.00622	0.00822	0.01713
1065	0.00356	0	0.00114	0.00435	0.00251	0.00295	0.00792	0.00763	0.03437	0.00311	0.00601			1515	0.00699	0.00659	0.00663	0.01532	0.01043	0.01101	0.00427	0.00797	0.00621	0.00861	0.0173
1066	0.00356	0	0.00456	0.00217	0.00251	0.00295	0.00792	0.00763	0.03125	0.00311	0.00601			1516	0.00699	0.0073	0.00676	0.01449	0.01073	0.01101	0.00422	0.00835	0.00624	0.009	0.0171
1067	0.00356	0	0.00342	0.00435	0.00251	0.00295	0.00792	0.00509	0.03437	0.00311	0.00601			1517	0.00713	0.00793	0.00697	0.01371	0.01107	0.01087	0.00439	0.00878	0.0063	0.00939	0.01659
1068	0.00356	0	0.00228	0.00217	0.00251	0.00295	0.00792	0.00509	0.03437	0	0.00601			1518	0.00735	0.00842	0.00726	0.01303	0.01142	0.01066	0.0047	0.00924	0.00637	0.00979	0.0159
1069	0.00356	0	0.00228	0.00435	0.00251	0.00295	0.00792	0.00509	0.03437	0.00311	0.00601			1519	0.00758	0.00867	0.00761	0.01248	0.01175	0.01048	0.00509	0.00972	0.00642	0.01019	0.01516
1070	0.00356	0	0	0.00217	0.00251	0.00295	0.00792	0.00509	0.03437	0	0.00601			1520	0.00774	0.00866	0.008	0.01205	0.01203	0.01043	0.00546	0.01019	0.00644	0.01058	0.01451
1071	0.00356	0	0	0.00435	0.00251	0.00295	0.00792	0.00509	0.03437	0.00311	0.00601			1521	0.00778	0.00841	0.00838	0.01171	0.01222	0.01054	0.00572	0.01063	0.00641	0.01093	0.01404
1072	0.00356	0	0	0.00217	0.00251	0	0.00792	0.00509	0.03437	0	0.00601			1522	0.00764	0.00799	0.00873	0.01145	0.01231	0.01083	0.00583	0.01104	0.00633	0.01122	0.01382
1073	0.00356	0	0	0.00435	0.00251	0.00295	0.00792	0.00509	0.03437	0.00311	0.00601			1523	0.00735	0.00749	0.00904	0.01124	0.01229	0.01126	0.00577	0.01138	0.00622	0.0114	0.01383
1074	0.00356	0	0.00114	0.00217	0.00251	0	0.00792	0.00509	0.03437	0	0.00601			1524	0.00695	0.00701	0.00928	0.0111	0.01217	0.01176	0.00558	0.01165	0.00608	0.01146	0.01403
1075	0.00356	0	0.00114	0.00435	0.00251	0.00295	0.00792	0.00509	0.03437	0.00311	0.00601			1525	0.00651	0.00665	0.00946	0.01104	0.01198	0.01223	0.00531	0.01181	0.00593	0.0114	0.0143
1076	0.00356	0	0.00114	0.00217	0.00251	0	0.00792	0.00509	0.03437	0	0.00601			1526	0.00612	0.00649	0.0096	0.01107	0.01173	0.0126	0.00508	0.01185	0.00581	0.01123	0.01455
1077	0.00356	0	0.00114	0.00435	0.00251	0	0.00792	0.00509	0.0375	0.00311	0.00601			1527	0.00587	0.00653	0.00971	0.01121	0.01147	0.01279	0.00498	0.01177	0.00572	0.01099	0.01466
1078	0.00356	0	0.00114	0.00217	0.00251	0	0.00792	0.00254	0.03437	0	0.00601			1528	0.00581	0.00676	0.00981	0.01147	0.01122	0.01279	0.00509	0.01157	0.00567	0.01074	0.01459
1079	0.00356	0	0.00114	0.00217	0.00251	0	0.00792	0.00254	0.0375	0.00311	0.00601			1529	0.00594	0.00711	0.0099	0.01182	0.01099	0.01263	0.00547	0.01128	0.00565	0.01052	0.01432
1080	0.00356	0	0.00114	0.00217	0.00251	0	0.00528	0.00254	0.0375	0	0.00601			1530	0.00623	0.0075	0.00996	0.01222	0.0108	0.01235	0.00609	0.01094	0.00566	0.01039	0.01388
1081	0.00356	0	0	0.00217	0.00251	0	0.00528	0.00254	0.0375	0.00311	0.00601			1531	0.00662	0.00785	0.00998	0.0126	0.01065	0.01204	0.00689	0.01057	0.00567	0.01036	0.01337
1082	0.00356	0	0.00114	0.00435	0.00251	0	0.00528	0.00254	0.0375	0	0.00601			1532	0.00703	0.0081	0.00991	0.01289	0.01052	0.01177	0.00777	0.01023	0.00567	0.01043	0.01287
1083	0.00356	0	0	0.00435	0.00251	0	0.00528	0.00254	0.0375	0.00311	0.00601			1533	0.00738	0.00822	0.00973	0.01304	0.01041	0.01159	0.00859	0.00992	0.00565	0.01061	0.01251
1084	0.00356	0	0	0.00217	0.00251	0	0.00528	0.00254	0.0375	0	0.00601			1534	0.00763	0.00823	0.00942	0.01299	0.01032	0.01152	0.00923	0.00965	0.00559	0.01084	0.01234
1085	0.00356	0	0	0.00652	0.00251	0	0.00528	0.00254	0.0375	0.00311	0.00601			1535	0.00775	0.00817	0.00898	0.01274	0.01023	0.01152	0.00959	0.00937	0.00551	0.0111	0.01242
1086	0.00356	0	0.00114	0.00652	0.00251	0	0.00264	0.00254	0.0375	0	0.00601			1536	0.00778	0.00807	0.00843	0.0123	0.01015	0.01155	0.00965	0.00907	0.00542	0.01136	0.01273
1087	0.00356	0.00117	0	0.0087	0.00251	0	0.00528	0.00254	0.0375	0.00311	0.00601			1537	0.00777	0.008	0.00783	0.01174	0.01008	0.01153	0.00944	0.0087	0.00535	0.01159	0.01323
1088	0.00356	0.00117	0	0.00217	0.00251	0	0.00264	0.00254	0.0375	0	0.00601			1538	0.00777	0.00799	0.00722	0.01114	0.01002	0.01141	0.00903	0.00826	0.00533	0.01179	0.01383
1089	0.00356	0	0	0.00435	0.00251	0	0.00264	0.00254	0.0375	0.00311	0.00601			1539	0.00783	0.00803	0.00668	0.01057	0.00997	0.01115	0.00855	0.00775	0.00539	0.01197	0.01445
1090	0.00356	0	0	0.00435	0.00251	0	0.00264	0.00254	0.0375	0	0.00601			1540	0.008	0.00811	0.00624	0.01012	0.00992	0.01075	0.00813	0.00724	0.00555	0.01212	0.01499
1091	0.00356	0	0	0.00435	0.00251	0	0.00264	0.00254	0.0375	0	0.00601			1541	0.00825	0.0082	0.00594	0.00985	0.00986	0.01025	0.00789	0.00679	0.00581	0.01226	0.01538
1092	0.00356	0	0	0.00435	0.00251	0	0	0.00254	0.0375	0	0.00601			1542	0.00856	0.00825	0.00579	0.0098	0.00977	0.00972	0.00789	0.0065	0.00616	0.0124	0.01556
1093	0.00356	0	0	0.00435	0.00251	0	0.00264	0.00254	0.0375	0.00311	0.00601			1543	0.00885	0.00821	0.00576	0.00996	0.00964	0.00926	0.00817	0.00645	0.00657	0.01253	0.01551
1094	0.00356	0	0.00114	0.00217	4.91376e-05	0	0	0.00254	0.0375	0	0.00601			1544	0.00905	0.00808	0.00581	0.01029	0.00945	0.00893	0.00867	0.00665	0.007	0.01264	0.01525
1095	0.00356	0	0.00114	0.00435	4.91376e-05	0	0	0.00254	0.0375	0	0.00601			1545	0.00911	0.00784	0.00591	0.01073	0.00921	0.00878	0.00931	0.00711	0.00738	0.01269	0.01481
1096	0.00356	0	0.00114	0.00217	4.91376e-05	0	0	0.00254	0.0375	0	0.00601			1546	0.00899	0.00752	0.00602	0.01118	0.00894	0.0088	0.00999	0.00774	0.00767	0.01269	0.01424
1097	0.00356	0	0	0.00435	0.00251	0	0	0.00254	0.0375	0	0.00601			1547	0.00871	0.00715	0.0061	0.01156	0.00866	0.00898	0.0106	0.00843	0.00782	0.01261	0.01361
1098	0.00356	0	0	0.00217	4.91376e-05	0	0	0.00254	0.0375	0	0.00601			1548	0.00832	0.00677	0.00616	0.01178	0.00842	0.00922	0.01108	0.00903	0.00781	0.01247	0.01297
1099	0.00356	0	0.00114	0.00435	4.91376e-05	0	0	0.00254	0.0375	0.00311	0.00601			1549	0.00789	0.00641	0.00619	0.01177	0.00825	0.00945	0.01138	0.00943	0.00764	0.01227	0.01239
1100	0.00356	0	0.00114	0.00435	4.91376e-05	0	0	0	0.0375	0.00311	0.00601			1550	0.00751	0.0061	0.00623	0.01152	0.00818	0.00962	0.01151	0.00953	0.00733	0.01205	0.01191
														1551	0.00725	0.00586	0.00629	0.01103	0.00822	0.00968	0.01151	0.0093	0.00692	0.01184	0.01154
														1552	0.00716	0.00569	0.0064	0.01037	0.00837	0.00965	0.01145	0.00879	0.00648	0.01168	0.01131
														1553	0.00723	0.00558	0.00657	0.00961	0.0086	0.00956	0.01137	0.0081	0.00609	0.01158	0.01119
														1554	0.00741	0.00553	0.0068	0.00888	0.0089	0.0095	0.01134	0.00736	0.0058	0.01154	0.01115
														1555	0.00764	0.00552	0.00705	0.00826	0.00922	0.00953	0.01136	0.0067	0.00566	0.01157	0.01116
														1556	0.00783	0.00556	0.00731	0.00785	0.00951	0.00969	0.01143	0.00623	0.0057	0.01163	0.0112
														1557	0.00791	0.00564	0.00753	0.00771	0.00976	0.01	0.01152	0.006	0.00593	0.01169	0.01124
														1558	0.00782	0.00575	0.00769	0.00783	0.00993	0.01041	0.01159	0.00601	0.0063	0.01171	0.0113
														1559	0.00755	0.00587	0.00775	0.00817	0.01001	0.01083	0.01162	0.00618	0.00678	0.01167	0.0114
														1560	0.00715	0.00599	0.00772	0.00866	0.00999	0.01118	0.01159	0.00643	0.00729	0.01154	0.01159
														1561	0.00667	0.00608	0.00761	0.00918	0.00989	0.01134	0.0115	0.00667	0.00778	0.01131	0.01191
														1562	0.0062	0.00612	0.00745	0.00964	0.00972	0.01125	0.01138	0.00682	0.00817	0.01098	0.01239
														1563	0.0058	0.0061	0.00728	0.00993	0.00947	0.01091	0.01127	0.00686	0.00842	0.01058	0.01306
														1564	0.00553	0.00602	0.00715	0.01001	0.00916	0.01035	0.0112	0.00681	0.00851	0.01012	0.01389
														1565	0.0054	0.00589	0.00708	0.00989	0.00882	0.00967	0.01119	0.00671	0.00844	0.00965	0.01482
														1566	0.00542	0.00574	0.00709	0.00959	0.00846	0.00899	0.01127	0.00665	0.00824	0.00918	0.01577
														1567	0.00553	0.00561	0.00719	0.0092	0.00811	0.00841	0.0114	0.00667	0.00794	0.00877	0.01665
														1568	0.00569	0.00552	0.00734	0.00882	0.0078	0.00804	0.01156	0.00682	0.0076	0.00844	0.01735
														1569	0.00585	0.0055	0.00749	0.00854	0.00757	0.00791	0.0117	0.00708	0.00725	0.00823	0.01782
														1570	0.006	0.00556	0.0076	0.00845	0.00744	0.00801	0.0118	0.00741	0.00694	0.00816	0.01805
														1571	0.00612	0.00567	0.0076	0.00856	0.00744	0.00827	0.01182	0.00772	0.0067	0.00822	0.01806
														1572	0.00624	0.0058	0.00747	0.00888	0.00758	0.00861	0.01177	0.00796	0.00653	0.0084	0.01794
														1573	0.00641	0.00592	0.00718	0.00936	0.00783	0.00893	0.01167	0.00805	0.00644	0.00866	0.01778
														1574	0.00668	0.00596	0.00676	0.00991	0.00816	0.00914	0.01156	0.00796	0.0064	0.00896	0.01768
														1575	0.00708	0.0059	0.00625	0.01045	0.00853	0.00922	0.01147	0.00772	0.00641	0.00922	0.0177
														1576	0.00764	0.00574	0.0057	0.01088	0.00888	0.00914	0.01145	0.00737	0.00643	0.00939	0.01787
														1577	0.00833	0.00548	0.00519	0.01114	0.00915	0.00896	0.01151	0.00698	0.00647	0.00941	0.01814
														1578	0.00912	0.00515	0.00479	0.0112	0.00931	0.00873	0.01164	0.00662	0.00651	0.00926	0.01845
														1579	0.00991	0.00482	0.00452	0.01105	0.00935	0.0085	0.01182	0.00636	0.00655	0.00894	0.01869
														1580	0.01062	0.00452	0.00443	0.01072	0.00928	0.00832	0.01198	0.00622	0.00661	0.00849	0.01875
														1581	0.01117	0.0043	0.0045	0.01029	0.00914	0.00821	0.01208	0.0062	0.00667	0.00798	0.01856
														1582	0.01148	0.00419	0.0047	0.00981	0.00896	0.00815	0.01205	0.00626	0.00675	0.00749	0.01811
														1583	0.01151	0.00419	0.00498	0.00939	0.00881	0.00812	0.01185	0.00637	0.00683	0.00711	0.01746
														1584	0.01126	0.00428	0.0053	0.00907	0.00869	0.00807	0.01148	0.00649	0.00691	0.0069	0.0167
														1585	0.01077	0.00444	0.0056	0.00891	0.00864	0.00796	0.01095	0.00658	0.00696	0.00692	0.01599
														1586	0.01009	0.00463	0.00586	0.00892	0.00862	0.00779	0.01033	0.00665	0.00696	0.00716	0.01546
														1587	0.00932	0.00481	0.00608	0.0091	0.00861	0.00755	0.00967	0.0067	0.0069	0.00759	0.01523
														1588	0.00856	0.00498	0.00626	0.00941	0.00856	0.00727	0.00907	0.00676	0.00677	0.00813	0.01536
														1589	0.00791	0.00511	0.00641	0.00979	0.00842	0.00699	0.00861	0.00684	0.00656	0.00871	0.01582
														1590	0.00744	0.00522	0.00655	0.01018	0.00818	0.00674	0.00835	0.00696	0.00627	0.00921	0.01652
														1591	0.00719	0.00529	0.00669	0.0105	0.00786	0.00656	0.00832	0.00709	0.00593	0.00956	0.01734
														1592	0.00718	0.00535	0.00682	0.01071	0.00747	0.00644	0.00852	0.0072	0.00555	0.00971	0.01809
														1593	0.0074	0.00538	0.00691	0.01078	0.0071	0.00639	0.00892	0.00727	0.00515	0.00963	0.01865
														1594	0.0078	0.0054	0.00694	0.01071	0.00681	0.00638	0.00946	0.00726	0.00474	0.00933	0.01891
														1595	0.00831	0.00538	0.00689	0.01051	0.00667	0.0064	0.01004	0.00715	0.00434	0.00885	0.01883
														1596	0.00885	0.00533	0.00672	0.01024	0.0067	0.00643	0.01058	0.00696	0.00397	0.00826	0.01844
														1597	0.00936	0.00524	0.00644	0.00996	0.00691	0.00646	0.011	0.0067	0.00364	0.00762	0.01785
														1598	0.00977	0.00512	0.00608	0.00973	0.00725	0.00651	0.01125	0.00645	0.00338	0.00702	0.01719
														1599	0.01003	0.005	0.0057	0.00959	0.00764	0.00658	0.0113	0.00624	0.00319	0.00652	0.01661
														1600	0.01014	0.0049	0.00535	0.00958	0.00801	0.0067	0.01116	0.00614	0.00311	0.00616	0.01624

## Sheet: Supplementary Fig. 7
Wavelength (nm)	PL intensity of FY6-NPs	Wavelength (nm)	PL intensity of Y6CT-NPs
700	21.0342	700	23.5496
702	20.9897	701	23.4199
704	20.9462	702	23.3028
706	20.899	703	23.2003
708	20.8436	704	23.1141
710	20.7752	705	23.045
712	20.69	706	22.993
714	20.5847	707	22.9575
716	20.457	708	22.937
718	20.3062	709	22.9293
720	20.1323	710	22.9317
722	19.9371	711	22.9409
724	19.7234	712	22.9534
726	19.495	713	22.9656
728	19.2566	714	22.974
730	19.0135	715	22.9753
732	18.7711	716	22.9669
734	18.5347	717	22.9466
736	18.3092	718	22.9132
738	18.0988	719	22.866
740	17.9065	720	22.8056
742	17.7345	721	22.7331
744	17.5835	722	22.6507
746	17.4532	723	22.5611
748	17.342	724	22.4676
750	17.2475	725	22.3738
752	17.1663	726	22.2835
754	17.0946	727	22.2005
756	17.0285	728	22.1282
758	16.9641	729	22.0696
760	16.8977	730	22.0271
762	16.8265	731	22.0023
764	16.7482	732	21.9962
766	16.6617	733	22.0085
768	16.5665	734	22.0384
770	16.4633	735	22.0843
772	16.3535	736	22.1438
774	16.2394	737	22.2141
776	16.1236	738	22.292
778	16.0091	739	22.3739
780	15.8988	740	22.4566
782	15.7957	741	22.5369
784	15.7021	742	22.6119
786	15.6201	743	22.6792
788	15.551	744	22.737
790	15.4954	745	22.7843
792	15.4534	746	22.8205
794	15.4242	747	22.8458
796	15.4067	748	22.8609
798	15.3994	749	22.8671
800	15.4005	750	22.8661
802	15.408	751	22.8597
804	15.4204	752	22.8499
806	15.4359	753	22.8388
808	15.4534	754	22.8283
810	15.472	755	22.8201
812	15.4911	756	22.8156
814	15.5106	757	22.816
816	15.5306	758	22.8219
818	15.5515	759	22.8337
820	15.5738	760	22.8515
822	15.5982	761	22.8749
824	15.6251	762	22.9036
826	15.6551	763	22.9368
828	15.6887	764	22.9738
830	15.7265	765	23.0137
832	15.7692	766	23.0556
834	15.8176	767	23.0988
836	15.873	768	23.1426
838	15.9374	769	23.1861
840	16.0135	770	23.2288
842	16.1047	771	23.2702
844	16.2159	772	23.3097
846	16.3527	773	23.3469
848	16.5219	774	23.3814
850	16.7313	775	23.4126
852	16.9898	776	23.4402
854	17.3065	777	23.4636
856	17.691	778	23.4825
858	18.1526	779	23.4964
860	18.7004	780	23.505
862	19.3422	781	23.508
864	20.0849	782	23.5054
866	20.9333	783	23.4972
868	21.8907	784	23.4836
870	22.9581	785	23.4651
872	24.1344	786	23.4423
874	25.4166	787	23.4159
876	26.8	788	23.3872
878	28.2782	789	23.357
880	29.844	790	23.3267
882	31.4896	791	23.2974
884	33.2071	792	23.2703
886	34.9892	793	23.2464
888	36.8299	794	23.2266
890	38.7242	795	23.2116
892	40.669	796	23.2017
894	42.6632	797	23.1971
896	44.7073	798	23.1975
898	46.8034	799	23.2028
900	48.9551	800	23.2121
902	51.1664	801	23.2246
904	53.4416	802	23.2396
906	55.784	803	23.256
908	58.1958	804	23.273
910	60.6768	805	23.2898
912	63.2236	806	23.3057
914	65.8298	807	23.3206
916	68.4844	808	23.3344
918	71.1729	809	23.3474
920	73.8761	810	23.3603
922	76.5712	811	23.3741
924	79.2319	812	23.3902
926	81.8291	813	23.4104
928	84.3322	814	23.4365
930	86.7095	815	23.4707
932	88.9301	816	23.5154
934	90.9646	817	23.5728
936	92.7861	818	23.6454
938	94.3719	819	23.7355
940	95.704	820	23.8452
942	96.7697	821	23.9766
944	97.5624	822	24.1314
946	98.0814	823	24.3111
948	98.3323	824	24.5169
950	98.3263	825	24.7497
952	98.0799	826	25.0101
954	97.6137	827	25.2983
956	96.9522	828	25.6143
958	96.1218	829	25.9577
960	95.1506	830	26.3282
962	94.0667	831	26.725
964	92.8974	832	27.1475
966	91.6686	833	27.595
968	90.4036	834	28.0668
970	89.1229	835	28.5627
972	87.8439	836	29.0824
974	86.5803	837	29.6262
976	85.3429	838	30.1947
978	84.1393	839	30.789
980	82.9745	840	31.4109
982	81.8512	841	32.0623
984	80.7706	842	32.7459
986	79.7327	843	33.4647
988	78.7368	844	34.222
990	77.7819	845	35.0213
992	76.8675	846	35.8662
994	75.9929	847	36.7601
996	75.1582	848	37.706
998	74.3636	849	38.7067
1000	73.61	850	39.7638
1002	72.8979	851	40.8787
1004	72.2279	852	42.0515
1006	71.6001	853	43.2811
1008	71.0141	854	44.5658
1010	70.4681	855	45.9026
1012	69.9598	856	47.2874
1014	69.4854	857	48.7155
1016	69.0402	858	50.1814
1018	68.6185	859	51.6794
1020	68.214	860	53.2034
1022	67.8198	861	54.7473
1024	67.4292	862	56.3055
1026	67.0358	863	57.8731
1028	66.6338	864	59.4458
1030	66.2186	865	61.0203
1032	65.7871	866	62.5944
1034	65.3377	867	64.1672
1036	64.8704	868	65.7388
1038	64.3869	869	67.3104
1040	63.8904	870	68.8841
1042	63.3855	871	70.4629
1044	62.8775	872	72.05
1046	62.3724	873	73.6494
1048	61.8761	874	75.2647
1050	61.3942	875	76.8998
1052	60.9314	876	78.5579
1054	60.4911	877	80.2418
1056	60.0754	878	81.9538
1058	59.6844	879	83.6954
1060	59.3165	880	85.4676
1062	58.9682	881	87.2707
1064	58.6347	882	89.1045
1066	58.3094	883	90.9686
1068	57.9849	884	92.8624
1070	57.6533	885	94.785
1072	57.3064	886	96.736
1074	56.9364	887	98.715
1076	56.5361	888	100.722
1078	56.0994	889	102.758
1080	55.6216	890	104.822
1082	55.0994	891	106.917
1084	54.5312	892	109.043
1086	53.9169	893	111.202
1088	53.2579	894	113.394
1090	52.5566	895	115.621
1092	51.8166	896	117.883
1094	51.0417	897	120.18
1096	50.2363	898	122.512
1098	49.4044	899	124.876
1100	48.5497	900	127.271
1102	47.6752	901	129.694
1104	46.7832	902	132.145
1106	45.875	903	134.619
1108	44.9512	904	137.115
1110	44.0115	905	139.632
1112	43.0553	906	142.169
1114	42.0815	907	144.729
1116	41.089	908	147.312
1118	40.0772	909	149.924
1120	39.0459	910	152.571
1122	37.996	911	155.261
1124	36.9292	912	158.004
1126	35.8487	913	160.81
1128	34.7587	914	163.69
1130	33.6648	915	166.657
1132	32.5736	916	169.723
1134	31.4926	917	172.897
1136	30.4298	918	176.189
1138	29.3938	919	179.605
1140	28.3926	920	183.148
1142	27.434	921	186.818
1144	26.5251	922	190.61
1146	25.6716	923	194.514
1148	24.878	924	198.517
1150	24.1471	925	202.601
1152	23.4802	926	206.742
1154	22.8768	927	210.913
1156	22.3348	928	215.083
1158	21.8507	929	219.219
1160	21.4198	930	223.284
1162	21.0363	931	227.241
1164	20.694	932	231.053
1166	20.386	933	234.681
1168	20.1056	934	238.09
1170	19.8464	935	241.246
1172	19.6024	936	244.12
1174	19.3684	937	246.684
1176	19.1401	938	248.916
1178	18.9141	939	250.798
1180	18.6881	940	252.319
1182	18.4609	941	253.471
1184	18.2321	942	254.253
1186	18.0022	943	254.669
1188	17.7726	944	254.726
1190	17.5449	945	254.437
1192	17.3215	946	253.821
1194	17.105	947	252.899
1196	16.8979	948	251.693
1198	16.703	949	250.232
1200	16.5227	950	248.543
1202	16.3596	951	246.657
1204	16.2156	952	244.603
1206	16.0927	953	242.412
1208	15.9924	954	240.114
1210	15.9158	955	237.737
1212	15.8636	956	235.308
1214	15.8364	957	232.854
1216	15.8341	958	230.395
1218	15.8564	959	227.954
1220	15.9027	960	225.547
1222	15.9718	961	223.188
1224	16.0624	962	220.891
1226	16.1724	963	218.663
1228	16.2998	964	216.512
1230	16.4421	965	214.441
1232	16.5963	966	212.451
1234	16.7594	967	210.542
1236	16.928	968	208.713
1238	17.0988	969	206.96
1240	17.2683	970	205.279
1242	17.4331	971	203.666
1244	17.5899	972	202.115
1246	17.7357	973	200.622
1248	17.8679	974	199.182
1250	17.9842	975	197.791
1252	18.0828	976	196.447
1254	18.1626	977	195.148
1256	18.223	978	193.89
1258	18.2639	979	192.675
1260	18.2858	980	191.502
1262	18.2899	981	190.373
1264	18.2778	982	189.288
1266	18.2516	983	188.252
1268	18.2138	984	187.265
1270	18.167	985	186.331
1272	18.1142	986	185.452
1274	18.0584	987	184.632
1276	18.0027	988	183.873
1278	17.9499	989	183.178
1280	17.9028	990	182.547
1282	17.864	991	181.982
1284	17.8355	992	181.485
1286	17.8193	993	181.054
1288	17.8164	994	180.69
1290	17.828	995	180.391
1292	17.8541	996	180.156
1294	17.8945	997	179.982
1296	17.9485	998	179.866
1298	18.0147	999	179.805
1300	18.0912	1000	179.796
1302	18.1758	1001	179.833
1304	18.2657	1002	179.913
1306	18.3579	1003	180.031
1308	18.4493	1004	180.181
1310	18.5365	1005	180.359
1312	18.6163	1006	180.558
1314	18.6857	1007	180.776
1316	18.742	1008	181.005
1318	18.7829	1009	181.243
1320	18.8069	1010	181.484
1322	18.8129	1011	181.725
1324	18.8008	1012	181.962
1326	18.771	1013	182.193
1328	18.725	1014	182.414
1330	18.6647	1015	182.624
1332	18.5927	1016	182.822
1334	18.5123	1017	183.006
1336	18.4267	1018	183.175
1338	18.3395	1019	183.33
1340	18.2543	1020	183.469
1342	18.174	1021	183.594
1344	18.1014	1022	183.705
1346	18.0385	1023	183.801
1348	17.9865	1024	183.882
1350	17.9457	1025	183.95
1352	17.9156	1026	184.003
1354	17.8947	1027	184.041
1356	17.8809	1028	184.063
1358	17.8714	1029	184.07
1360	17.8627	1030	184.06
1362	17.8515	1031	184.032
1364	17.8343	1032	183.985
1366	17.8079	1033	183.917
1368	17.7695	1034	183.827
1370	17.7172	1035	183.715
1372	17.6498	1036	183.577
1374	17.5672	1037	183.413
1376	17.4701	1038	183.221
1378	17.3602	1039	183
1380	17.2403	1040	182.747
1382	17.1135	1041	182.462
1384	16.9834	1042	182.142
1386	16.8539	1043	181.786
1388	16.7288	1044	181.392
1390	16.6114	1045	180.96
1392	16.5043	1046	180.487
1394	16.4094	1047	179.972
1396	16.3274	1048	179.414
1398	16.2581	1049	178.813
1400	16.1999	1050	178.167
		1051	177.478
		1052	176.745
		1053	175.969
		1054	175.151
		1055	174.294
		1056	173.398
		1057	172.468
		1058	171.504
		1059	170.51
		1060	169.489
		1061	168.443
		1062	167.375
		1063	166.288
		1064	165.183
		1065	164.061
		1066	162.923
		1067	161.771
		1068	160.602
		1069	159.418
		1070	158.217
		1071	156.997
		1072	155.758
		1073	154.498
		1074	153.215
		1075	151.909
		1076	150.578
		1077	149.223
		1078	147.843
		1079	146.438
		1080	145.011
		1081	143.562
		1082	142.093
		1083	140.607
		1084	139.107
		1085	137.594
		1086	136.073
		1087	134.545
		1088	133.013
		1089	131.479
		1090	129.946
		1091	128.415
		1092	126.887
		1093	125.364
		1094	123.846
		1095	122.334
		1096	120.826
		1097	119.324
		1098	117.827
		1099	116.334
		1100	114.844
		1101	113.358
		1102	111.875
		1103	110.395
		1104	108.918
		1105	107.443
		1106	105.971
		1107	104.503
		1108	103.038
		1109	101.577
		1110	100.122
		1111	98.6723
		1112	97.2294
		1113	95.7941
		1114	94.3671
		1115	92.9489
		1116	91.5401
		1117	90.1411
		1118	88.7518
		1119	87.372
		1120	86.0011
		1121	84.6384
		1122	83.2826
		1123	81.9322
		1124	80.5854
		1125	79.2402
		1126	77.8943
		1127	76.5454
		1128	75.1912
		1129	73.8295
		1130	72.4585
		1131	71.0766
		1132	69.6827
		1133	68.2765
		1134	66.8583
		1135	65.4292
		1136	63.9913
		1137	62.5473
		1138	61.1011
		1139	59.6571
		1140	58.2206
		1141	56.7976
		1142	55.3942
		1143	54.0171
		1144	52.6728
		1145	51.3678
		1146	50.1083
		1147	48.8999
		1148	47.7474
		1149	46.6548
		1150	45.6252
		1151	44.6604
		1152	43.7614
		1153	42.9278
		1154	42.1581
		1155	41.4501
		1156	40.8003
		1157	40.2046
		1158	39.6582
		1159	39.1561
		1160	38.6926
		1161	38.2624
		1162	37.8598
		1163	37.4796
		1164	37.1171
		1165	36.7679
		1166	36.4283
		1167	36.0953
		1168	35.7665
		1169	35.4403
		1170	35.1158
		1171	34.7928
		1172	34.4716
		1173	34.1529
		1174	33.838
		1175	33.5284
		1176	33.2254
		1177	32.9308
		1178	32.6461
		1179	32.3724
		1180	32.1107
		1181	31.8617
		1182	31.6255
		1183	31.4019
		1184	31.1903
		1185	30.9897
		1186	30.7987
		1187	30.616
		1188	30.4397
		1189	30.2682
		1190	30.0999
		1191	29.9335
		1192	29.7677
		1193	29.6017
		1194	29.4351
		1195	29.268
		1196	29.1005
		1197	28.9336
		1198	28.7681
		1199	28.6053
		1200	28.4464
		1201	28.2928
		1202	28.1456
		1203	28.0057
		1204	27.8736
		1205	27.7496
		1206	27.6334
		1207	27.5245
		1208	27.4216
		1209	27.3236
		1210	27.2287
		1211	27.1353
		1212	27.0414
		1213	26.9455
		1214	26.846
		1215	26.742
		1216	26.6326
		1217	26.5175
		1218	26.397
		1219	26.2716
		1220	26.1423
		1221	26.0104
		1222	25.8772
		1223	25.7441
		1224	25.6124
		1225	25.4833
		1226	25.3575
		1227	25.2352
		1228	25.1164
		1229	25.0004
		1230	24.8862
		1231	24.7725
		1232	24.6578
		1233	24.5402
		1234	24.4183
		1235	24.2908
		1236	24.1568
		1237	24.0159
		1238	23.8682
		1239	23.7148
		1240	23.5572
		1241	23.3976
		1242	23.2386
		1243	23.0834
		1244	22.9351
		1245	22.797
		1246	22.6718
		1247	22.5622
		1248	22.4698
		1249	22.3955
		1250	22.3396
		1251	22.301
		1252	22.2778
		1253	22.2675
		1254	22.2666
		1255	22.2712
		1256	22.2771
		1257	22.28
		1258	22.2761
		1259	22.2617
		1260	22.2341
		1261	22.1912
		1262	22.1322
		1263	22.057
		1264	21.9668
		1265	21.8635
		1266	21.7499
		1267	21.6296
		1268	21.5062
		1269	21.3838
		1270	21.2662
		1271	21.1569
		1272	21.0589
		1273	20.9744
		1274	20.9048
		1275	20.8506
		1276	20.8113
		1277	20.7858
		1278	20.772
		1279	20.7673
		1280	20.7686
		1281	20.7726
		1282	20.776
		1283	20.7756
		1284	20.7684
		1285	20.7519
		1286	20.7239
		1287	20.683
		1288	20.6283
		1289	20.5593
		1290	20.4761
		1291	20.3792
		1292	20.2693
		1293	20.1475
		1294	20.0151
		1295	19.8733
		1296	19.7234
		1297	19.5667
		1298	19.4045
		1299	19.2381
		1300	19.0688
		1301	18.898
		1302	18.7269
		1303	18.5571
		1304	18.3902
		1305	18.2279
		1306	18.0721
		1307	17.9245
		1308	17.787
		1309	17.6614
		1310	17.5493
		1311	17.452
		1312	17.3705
		1313	17.3053
		1314	17.2564
		1315	17.2232
		1316	17.2047
		1317	17.1991
		1318	17.2044
		1319	17.2178
		1320	17.2365
		1321	17.2573
		1322	17.2772
		1323	17.293
		1324	17.3019
		1325	17.3015
		1326	17.2897
		1327	17.2652
		1328	17.227
		1329	17.1748
		1330	17.1092
		1331	17.0308
		1332	16.941
		1333	16.8414
		1334	16.7341
		1335	16.6211
		1336	16.5045
		1337	16.3864
		1338	16.2687
		1339	16.1531
		1340	16.041
		1341	15.9337
		1342	15.8321
		1343	15.737
		1344	15.6489
		1345	15.5682
		1346	15.4952
		1347	15.4302
		1348	15.3734
		1349	15.3251
		1350	15.2857
		1351	15.2554
		1352	15.2348
		1353	15.224
		1354	15.2234
		1355	15.2332
		1356	15.2535
		1357	15.284
		1358	15.3244
		1359	15.374
		1360	15.4319
		1361	15.4968
		1362	15.5673
		1363	15.6416
		1364	15.7179
		1365	15.7941
		1366	15.8683
		1367	15.9383
		1368	16.0022
		1369	16.0582
		1370	16.1047
		1371	16.1404
		1372	16.1641
		1373	16.1753
		1374	16.1734
		1375	16.1583
		1376	16.1302
		1377	16.0896
		1378	16.0372
		1379	15.9739
		1380	15.9007
		1381	15.8188
		1382	15.7295
		1383	15.6341
		1384	15.5339
		1385	15.4302
		1386	15.3242
		1387	15.2171
		1388	15.1101
		1389	15.004
		1390	14.8998
		1391	14.798
		1392	14.6993
		1393	14.6039
		1394	14.5119
		1395	14.4235
		1396	14.3382
		1397	14.2557
		1398	14.1754
		1399	14.0965
		1400	14.0183

## Sheet: Supplementary Fig. 8
Supplementary Fig. 8a								Supplementary Fig. 8b								Supplementary Fig. 8c								Supplementary Fig. 8d
		IR26-DCE								Y6CT-NPs								FY6-NPs								1000-1400 nm
Wavelengrh (nm)	0.02	0.04	0.06	0.08	0.1			Wavelengrh (nm)	0.02	0.04	0.06	0.08	0.1			Wavelengrh (nm)	0.02	0.04	0.06	0.08	0.1			Abs (OD)	Integrated PL intensity of IR26-DCE	Integrated PL intensity of FY6-NPs	Integrated PL intensity of Y6CT-NPs
850	190.612	205.98	238.481	215.829	225.225			850	525.714	974.634	1282.26	1588.29	1870.3			850	166.154	201.702	284.262	294	354.082			0.02	8.7088	11.2059	32.1878
852	192.639	202.578	237.251	211.744	222.7			852	593.333	1029.27	1368.39	1730.73	2000			852	200	230.638	290.164	337	358.163			0.04	9.869	17.6725	59.4573
854	194.541	200.198	235.297	208.693	220.654			854	621.905	1105.37	1479.68	1872.2	2138.61			854	196.154	244.255	320.656	342	411.224			0.06	11.8117	24.7627	82.818
856	195.84	198.964	232.643	206.727	218.819			856	649.524	1168.78	1577.42	1981.46	2327.72			856	197.692	244.255	330.492	357	438.776			0.08	12.3546	29.664	104.118
858	196.183	198.81	229.475	205.839	216.982			858	697.143	1228.29	1686.77	2108.29	2497.03			858	195.385	251.915	362.951	383	488.776			0.1	13.1559	35.5059	126.612
860	195.415	199.505	226.096	205.958	215.054			860	742.857	1320.98	1813.55	2260.49	2675.25			860	189.231	275.745	383.607	417	504.082
862	193.606	200.716	222.868	206.94	213.094			862	801.905	1414.63	1931.61	2447.8	2880.2			862	211.538	297.021	412.131	471	525.51
864	191.033	202.084	220.125	208.562	211.283			864	835.238	1500.49	2048.71	2591.22	3079.21			864	204.615	312.34	441.639	510	570.408
866	188.123	203.299	218.109	210.534	209.864			866	868.571	1606.83	2189.03	2753.17	3266.34			866	240	336.17	444.59	548	597.959
868	185.358	204.157	216.922	212.527	209.052			868	940.952	1696.59	2341.94	2944.39	3475.25			868	270.769	355.745	465.246	577	667.347
870	183.175	204.58	216.509	214.222	208.968			870	965.714	1765.85	2498.71	3147.32	3719.8			870	267.692	348.085	525.246	609	705.102
872	181.881	204.608	216.69	215.369	209.589			872	1012.38	1877.07	2617.74	3315.12	3943.56			872	278.462	394.043	575.41	663	768.367
874	181.597	204.361	217.2	215.845	210.755			874	1083.81	1980.49	2788.06	3489.76	4161.39			874	286.923	429.787	610.82	718	852.041
876	182.246	203.996	217.76	215.685	212.212			876	1134.29	2111.22	2936.13	3684.88	4419.8			876	289.231	461.277	654.098	765	905.102
878	183.586	203.655	218.137	215.091	213.679			878	1177.14	2189.27	3104.52	3871.22	4660.4			878	298.462	482.553	706.23	796	943.878
880	185.268	203.436	218.186	214.386	214.925			880	1216.19	2318.05	3230.32	4066.34	4906.93			880	327.692	516.596	746.557	825	1026.53
882	186.922	203.388	217.873	213.945	215.82			882	1271.43	2414.63	3372.58	4293.66	5143.56			882	346.154	537.021	762.295	919	1051.02
884	188.226	203.514	217.269	214.1	216.355			884	1332.38	2521.95	3560.32	4488.78	5406.93			884	363.077	571.915	796.721	988	1156.12
886	188.964	203.791	216.521	215.051	216.624			886	1406.67	2636.1	3722.9	4705.37	5674.26			886	371.538	611.915	844.918	1044	1252.04
888	189.046	204.197	215.807	216.802	216.773			888	1486.67	2773.66	3891.29	4913.17	5938.61			888	374.615	622.979	894.098	1095	1326.53
890	188.501	204.719	215.3	219.148	216.944			890	1520.95	2910.24	4058.71	5160	6179.21			890	396.923	667.234	941.311	1151	1392.86
892	187.443	205.352	215.126	221.709	217.223			892	1589.52	3016.59	4197.1	5379.51	6461.39			892	403.846	687.66	985.574	1217	1456.12
894	186.028	206.086	215.351	224.015	217.62			894	1650.48	3156.1	4395.48	5579.51	6754.46			894	410.769	725.106	1058.36	1272	1534.69
896	184.409	206.886	215.969	225.618	218.086			896	1715.24	3274.15	4576.45	5805.85	7021.78			896	442.308	747.234	1095.74	1328	1609.18
898	182.712	207.672	216.918	226.204	218.552			898	1777.14	3385.37	4728.39	6042.93	7268.32			898	463.077	773.617	1104.59	1363	1693.88
900	181.026	208.32	218.093	225.678	218.984			900	1835.24	3496.59	4935.48	6232.2	7545.54			900	492.308	808.511	1176.39	1397	1751.02
902	179.414	208.674	219.375	224.2	219.427			902	1875.24	3627.32	5118.39	6474.15	7818.81			902	510.769	828.936	1223.61	1450	1855.1
904	177.932	208.576	220.647	222.164	220.023			904	1957.14	3763.9	5291.61	6714.15	8118.81			904	509.231	873.191	1286.56	1529	1919.39
906	176.655	207.919	221.822	220.118	220.989			906	2007.62	3885.85	5473.55	6950.24	8402.97			906	525.385	884.255	1309.18	1593	1962.24
908	175.682	206.681	222.857	218.652	222.566			908	2067.62	4020.49	5666.13	7174.63	8698.02			908	545.385	931.915	1351.48	1663	2065.31
910	175.142	204.964	223.762	218.275	224.944			910	2129.52	4154.15	5832.58	7415.61	9009.9			910	572.308	964.255	1409.51	1741	2155.1
912	175.165	202.997	224.61	219.31	228.196			912	2186.67	4269.27	6034.84	7639.02	9276.24			912	588.462	1004.26	1448.85	1811	2215.31
914	175.863	201.11	225.53	221.828	232.232			914	2249.52	4418.54	6210	7908.29	9587.13			914	593.077	1040	1517.7	1878	2303.06
916	177.286	199.682	226.695	225.645	236.799			916	2330.48	4532.68	6403.55	8187.32	9909.9			916	612.308	1046.81	1567.87	1961	2384.69
918	179.404	199.069	228.291	230.362	241.524			918	2398.1	4687.8	6621.29	8464.39	10238.6			918	616.923	1092.77	1649.51	2021	2494.9
920	182.098	199.529	230.486	235.453	245.994			920	2491.43	4842.93	6838.06	8752.2	10579.2			920	638.462	1145.53	1724.26	2132	2589.8
922	185.164	201.155	233.383	240.374	249.845			922	2583.81	5007.8	7074.19	9073.17	10936.6			922	668.462	1198.3	1800	2206	2705.1
924	188.344	203.844	236.982	244.665	252.844			924	2653.33	5179.51	7410.97	9401.95	11378.2			924	703.846	1229.79	1857.05	2290	2811.22
926	191.367	207.294	241.153	248.024	254.936			926	2787.62	5396.1	7651.94	9779.51	11833.7			926	746.154	1285.96	1952.46	2419	2961.22
928	193.985	211.05	245.633	250.35	256.242			928	2878.1	5600	7977.1	10187.3	12319.8			928	754.615	1358.3	2052.79	2537	3114.29
930	196.013	214.577	250.051	251.728	257.021			930	3010.48	5849.76	8314.84	10572.7	12817.8			930	800.769	1428.94	2119.67	2655	3256.12
932	197.348	217.352	253.985	252.388	257.589			932	3101.9	6092.68	8655.48	10962	13315.8			932	843.846	1508.94	2233.77	2789	3400
934	197.976	218.964	257.035	252.63	258.238			934	3201.9	6282.93	8945.81	11394.1	13825.7			934	863.846	1565.11	2332.13	2900	3545.92
936	197.957	219.187	258.905	252.743	259.166			936	3303.81	6484.88	9223.55	11761	14299			936	898.462	1620.43	2421.64	3002	3702.04
938	197.406	218.031	259.471	252.934	260.446			938	3382.86	6640	9461.61	12050.7	14636.6			938	904.615	1679.15	2491.48	3116	3817.35
940	196.464	215.741	258.809	253.284	262.022			940	3429.52	6765.85	9646.45	12235.1	14905			940	925.385	1703.83	2545.57	3185	3900
942	195.281	212.758	257.197	253.735	263.755			942	3480.95	6851.71	9734.52	12348.3	15084.2			942	948.462	1746.38	2585.9	3222	3956.12
944	193.99	209.643	255.05	254.114	265.477			944	3459.05	6859.51	9768.39	12397.1	15117.8			944	975.385	1760	2610.49	3254	3994.9
946	192.709	206.974	252.841	254.184	267.053			946	3450.48	6832.2	9731.61	12372.7	15057.4			946	968.462	1764.26	2614.43	3301	4001.02
948	191.534	205.242	250.988	253.715	268.415			948	3438.1	6764.88	9649.35	12258.5	14909.9			948	972.308	1757.45	2632.13	3296	4010.2
950	190.547	204.759	249.764	252.55	269.572			950	3393.33	6677.07	9513.87	12099.5	14705.9			950	944.615	1742.98	2598.69	3230	3970.41
952	189.816	205.603	249.234	250.669	270.586			952	3338.1	6529.76	9347.42	11892.7	14455.4			952	942.308	1709.79	2565.25	3223	3924.49
954	189.398	207.603	249.244	248.212	271.523			954	3264.76	6404.88	9119.03	11623.4	14144.6			954	940.769	1670.64	2537.7	3169	3869.39
956	189.331	210.378	249.464	245.48	272.412			956	3193.33	6247.8	8898.39	11359	13802			956	906.154	1654.47	2471.8	3095	3803.06
958	189.625	213.407	249.478	242.884	273.202			958	3112.38	6099.51	8706.77	11084.9	13499			958	898.462	1624.68	2419.67	3017	3701.02
960	190.259	216.132	248.895	240.882	273.762			960	3045.71	5944.39	8515.16	10816.6	13174.3			960	882.308	1577.87	2377.38	2945	3612.24
962	191.17	218.066	247.459	239.885	273.905			962	2966.67	5798.05	8314.84	10564.9	12856.4			962	874.615	1544.68	2356.72	2908	3560.2
964	192.262	218.884	245.122	240.17	273.436			964	2919.05	5704.39	8153.23	10338.5	12588.1			964	841.538	1521.7	2287.87	2844	3481.63
966	193.416	218.477	242.072	241.813	272.22			966	2882.86	5618.54	7987.74	10158	12357.4			966	821.538	1509.79	2233.77	2777	3432.65
968	194.511	216.967	238.703	244.658	270.23			968	2813.33	5489.76	7832.9	9960	12142.6			968	823.077	1485.96	2187.54	2753	3341.84
970	195.441	214.669	235.531	248.326	267.577			970	2751.43	5399.02	7694.52	9800.98	11921.8			970	794.615	1421.28	2145.25	2693	3278.57
972	196.136	212.019	233.09	252.277	264.498			972	2712.38	5320	7564.84	9638.05	11745.5			972	781.538	1397.45	2125.57	2633	3225.51
974	196.57	209.483	231.815	255.895	261.314			974	2661.9	5242.93	7449.68	9480	11566.3			974	771.538	1392.34	2109.84	2565	3170.41
976	196.754	207.461	231.956	258.604	258.356			976	2633.33	5179.51	7358.71	9355.12	11417.8			976	757.692	1359.15	2053.77	2545	3119.39
978	196.722	206.217	233.532	259.964	255.894			978	2625.71	5106.34	7265.81	9248.78	11274.3			978	771.538	1335.32	2027.21	2490	3052.04
980	196.506	205.842	236.331	259.757	254.068			980	2593.33	5043.9	7176.77	9127.8	11123.8			980	751.538	1327.66	1979.02	2448	3006.12
982	196.112	206.254	239.959	258.019	252.859			982	2558.1	4998.05	7107.1	9051.71	11026.7			982	726.154	1323.4	1946.56	2420	2992.86
984	195.502	207.245	243.915	255.029	252.101			984	2521.9	4942.44	7048.06	8972.68	10906.9			984	750.769	1302.98	1940.66	2403	2933.67
986	194.598	208.538	247.683	251.254	251.521			986	2511.43	4892.68	6968.71	8911.22	10816.8			986	729.231	1263.83	1910.16	2356	2872.45
988	193.298	209.859	250.803	247.255	250.822			988	2495.24	4885.85	6924.19	8846.83	10763.4			988	720.769	1273.19	1884.59	2318	2820.41
990	191.516	210.997	252.935	243.59	249.758			990	2478.1	4851.71	6895.16	8805.85	10713.9			990	710	1240	1859.02	2284	2777.55
992	189.223	211.837	253.882	240.714	248.209			992	2485.71	4831.22	6866.13	8778.54	10653.5			992	700	1230.64	1827.54	2255	2756.12
994	186.495	212.366	253.602	238.915	246.218			994	2466.67	4813.66	6820.65	8713.17	10607.9			994	688.462	1201.7	1809.84	2239	2736.73
996	183.528	212.652	252.189	238.282	243.992			996	2459.05	4804.88	6803.23	8654.63	10571.3			996	679.231	1176.17	1781.31	2225	2680.61
998	180.639	212.807	249.861	238.71	241.86			998	2426.67	4764.88	6769.35	8628.29	10576.2			998	687.692	1171.91	1757.7	2203	2659.18
1000	178.227	212.944	246.925	239.948	240.203			1000	2401.9	4771.71	6772.26	8654.63	10519.8			1000	666.923	1161.7	1737.05	2168	2619.39
1002	176.701	213.146	243.761	241.659	239.369			1002	2430.48	4778.54	6787.74	8650.73	10512.9			1002	657.692	1148.94	1712.46	2143	2587.76
1004	176.4	213.444	240.789	243.491	239.596			1004	2441.9	4764.88	6771.29	8599.02	10509.9			1004	657.692	1139.57	1700.66	2120	2552.04
1006	177.507	213.823	238.43	245.141	240.957			1006	2453.33	4768.78	6768.39	8609.76	10504			1006	653.846	1124.26	1667.21	2079	2524.49
1008	179.993	214.236	237.056	246.4	243.341			1008	2455.24	4769.76	6781.94	8612.68	10505			1008	648.462	1103.83	1663.28	2063	2522.45
1010	183.597	214.623	236.936	247.172	246.471			1010	2445.71	4789.27	6781.94	8625.37	10526.7			1010	635.385	1110.64	1643.61	2054	2493.88
1012	187.859	214.937	238.177	247.476	249.965			1012	2427.62	4780.49	6744.19	8616.59	10525.7			1012	624.615	1112.34	1625.9	2029	2460.2
1014	192.196	215.146	240.684	247.423	253.407			1014	2451.43	4766.83	6773.23	8614.63	10536.6			1014	623.077	1102.98	1609.18	2022	2442.86
1016	196.018	215.239	244.148	247.19	256.429			1016	2431.43	4791.22	6773.23	8610.73	10529.7			1016	616.923	1105.53	1615.08	2008	2431.63
1018	198.843	215.215	248.076	246.978	258.783			1018	2432.38	4764.88	6788.71	8629.27	10532.7			1018	627.692	1087.66	1583.61	1976	2396.94
1020	200.398	215.069	251.866	246.982	260.376			1020	2420	4757.07	6781.94	8645.85	10494.1			1020	632.308	1080.85	1591.48	1971	2396.94
1022	200.674	214.787	254.912	247.367	261.281			1022	2398.1	4785.37	6786.77	8619.51	10501			1022	607.692	1089.36	1597.38	1962	2400
1024	199.926	214.347	256.732	248.244	261.701			1024	2413.33	4777.56	6776.13	8599.02	10513.9			1024	600	1076.6	1582.62	1961	2394.9
1026	198.609	213.731	257.072	249.663	261.918			1026	2417.14	4747.32	6763.55	8589.27	10512.9			1026	603.077	1082.55	1578.69	1949	2382.65
1028	197.274	212.945	255.976	251.615	262.219			1028	2411.43	4746.34	6731.61	8603.9	10486.1			1028	600	1070.64	1594.43	1926	2366.33
1030	196.444	212.036	253.792	254.036	262.825			1030	2408.57	4729.76	6739.35	8554.15	10479.2			1030	610.769	1067.23	1560.98	1924	2358.16
1032	196.494	211.106	251.11	256.817	263.85			1032	2407.62	4741.46	6706.45	8559.02	10425.7			1032	622.308	1057.02	1567.87	1910	2355.1
1034	197.58	210.307	248.642	259.822	265.277			1034	2385.71	4708.29	6660.97	8528.78	10389.1			1034	599.231	1063.83	1546.23	1906	2328.57
1036	199.612	209.825	247.071	262.902	266.974			1036	2373.33	4686.83	6658.06	8482.93	10356.4			1036	592.308	1045.96	1558.03	1891	2350
1038	202.292	209.842	246.898	265.909	268.741			1038	2365.71	4652.68	6610.65	8416.59	10299			1038	590	1056.17	1538.36	1883	2328.57
1040	205.203	210.504	248.335	268.709	270.37			1040	2345.71	4607.8	6558.39	8374.63	10246.5			1040	587.692	1040	1535.41	1866	2318.37
1042	207.91	211.884	251.255	271.186	271.712			1042	2342.86	4581.46	6536.13	8298.54	10177.2			1042	599.231	1023.83	1534.43	1860	2312.24
1044	210.074	213.97	255.231	273.253	272.718			1044	2310.48	4570.73	6480.97	8238.05	10102			1044	586.154	1035.74	1536.39	1878	2327.55
1046	211.52	216.662	259.635	274.858	273.463			1046	2308.57	4527.8	6425.81	8187.32	10037.6			1046	565.385	1030.64	1537.38	1855	2288.78
1048	212.266	219.793	263.792	275.988	274.124			1048	2268.57	4475.12	6366.77	8098.54	9932.67			1048	575.385	1038.3	1538.36	1869	2267.35
1050	212.502	223.171	267.137	276.677	274.934			1050	2258.1	4421.46	6279.68	7989.27	9814.85			1050	594.615	1038.3	1506.89	1857	2271.43
1052	212.527	226.613	269.35	277.019	276.119			1052	2214.29	4366.83	6221.61	7912.2	9703.96			1052	583.846	1028.09	1479.34	1852	2261.22
1054	212.664	229.983	270.425	277.172	277.827			1054	2200.95	4330.73	6156.77	7821.46	9591.09			1054	594.615	1017.87	1472.46	1844	2244.9
1056	213.183	233.206	270.669	277.357	280.091			1056	2185.71	4300.49	6093.87	7709.27	9446.53			1056	567.692	1005.96	1481.31	1830	2220.41
1058	214.244	236.274	270.626	277.846	282.813			1058	2177.14	4235.12	6010.65	7615.61	9287.13			1058	556.923	1021.28	1463.61	1842	2211.22
1060	215.883	239.225	270.948	278.935	285.799			1060	2129.52	4160.98	5908.06	7497.56	9187.13			1060	566.154	1020.43	1452.79	1815	2205.1
1062	218.022	242.123	272.25	280.907	288.816			1062	2107.62	4104.39	5824.84	7404.88	9045.54			1062	563.846	1005.11	1434.1	1837	2186.73
1064	220.521	245.028	274.975	283.98	291.677			1064	2039.05	4064.39	5748.39	7294.63	8910.89			1064	570.769	1001.7	1428.2	1815	2172.45
1066	223.227	247.984	279.313	288.269	294.31			1066	1999.05	3975.61	5643.87	7181.46	8776.24			1066	583.077	978.723	1406.56	1810	2196.94
1068	226.014	251.014	285.172	293.749	296.809			1068	1971.43	3918.05	5533.55	7037.07	8612.87			1068	580.769	958.298	1396.72	1763	2145.92
1070	228.816	254.136	292.224	300.255	299.428			1070	1953.33	3838.05	5441.61	6918.05	8458.42			1070	578.462	949.787	1400.66	1735	2124.49
1072	231.612	257.381	299.993	307.507	302.535			1072	1910.48	3773.66	5359.35	6797.07	8263.37			1072	556.154	952.34	1403.61	1729	2107.14
1074	234.412	260.811	307.969	315.167	306.528			1074	1861.9	3699.51	5226.77	6653.66	8113.86			1074	535.385	943.83	1384.92	1728	2097.96
1076	237.22	264.532	315.719	322.911	311.726			1076	1818.1	3618.54	5138.71	6521.95	7964.36			1076	549.231	926.809	1370.16	1700	2048.98
1078	240.014	268.681	322.973	330.505	318.284			1078	1800	3574.63	5020.65	6390.24	7791.09			1078	534.615	927.66	1360.33	1638	2034.69
1080	242.738	273.407	329.658	337.865	326.137			1080	1772.38	3458.54	4900.65	6227.32	7617.82			1080	537.692	908.085	1346.56	1666	2014.29
1082	245.318	278.833	335.893	345.079	335.012			1082	1729.52	3400.98	4785.48	6102.44	7453.47			1082	513.077	898.723	1347.54	1645	1989.8
1084	247.696	285.016	341.937	352.383	344.493			1084	1710.48	3299.51	4691.61	5927.8	7265.35			1084	520	905.532	1315.08	1623	1943.88
1086	249.866	291.918	348.118	360.098	354.136			1086	1653.33	3240.98	4576.45	5764.88	7068.32			1086	500.769	869.787	1275.74	1602	1931.63
1088	251.903	299.4	354.761	368.534	363.6			1088	1640.95	3151.22	4470.97	5645.85	6897.03			1088	494.615	881.702	1273.77	1581	1893.88
1090	253.963	307.231	362.117	377.896	372.757			1090	1602.86	3103.41	4347.1	5510.24	6760.4			1090	488.462	841.702	1280.66	1562	1865.31
1092	256.253	315.128	370.332	388.198	381.75			1092	1536.19	3013.66	4229.03	5342.44	6556.44			1092	488.462	828.936	1239.34	1526	1839.8
1094	258.984	322.808	379.433	399.24	390.977			1094	1486.67	2920	4127.42	5226.34	6389.11			1094	462.308	808.511	1226.56	1490	1825.51
1096	262.298	330.037	389.339	410.619	400.999			1096	1455.24	2830.24	4018.06	5067.32	6230.69			1096	467.692	811.064	1189.18	1468	1791.84
1098	266.215	336.671	399.885	421.817	412.392			1098	1416.19	2757.07	3893.23	4941.46	6045.54			1098	450	805.106	1159.67	1413	1767.35
1100	270.599	342.667	410.854	432.308	425.577			1100	1380.95	2680	3792.58	4795.12	5892.08			1100	463.846	793.191	1172.46	1401	1745.92
1102	275.165	348.071	422.001	441.684	440.671			1102	1337.14	2614.63	3683.23	4653.66	5717.82			1102	454.615	776.17	1139.02	1397	1696.94
1104	279.529	352.979	433.063	449.755	457.403			1104	1301.9	2528.78	3566.13	4487.8	5536.63			1104	451.538	742.128	1112.46	1357	1655.1
1106	283.283	357.482	443.767	456.602	475.117			1106	1293.33	2457.56	3461.61	4368.78	5378.22			1106	436.154	766.809	1091.8	1318	1580.61
1108	286.09	361.609	453.831	462.559	492.869			1108	1268.57	2362.93	3378.39	4240	5220.79			1108	440.769	747.234	1073.11	1303	1575.51
1110	287.759	365.299	462.965	468.139	509.59			1110	1226.67	2316.1	3291.29	4109.27	5033.66			1110	420	708.936	1026.89	1296	1539.8
1112	288.285	368.386	470.881	473.906	524.294			1112	1158.1	2239.02	3169.35	4002.93	4902.97			1112	406.923	700.426	1005.25	1267	1507.14
1114	287.852	370.629	477.313	480.332	536.258			1114	1142.86	2189.27	3063.87	3880	4735.64			1114	414.615	677.447	984.59	1216	1487.76
1116	286.78	371.769	482.045	487.676	545.16			1116	1083.81	2108.29	2983.55	3764.88	4572.28			1116	407.692	658.723	952.131	1193	1451.02
1118	285.447	371.6	484.943	495.897	551.116			1118	1050.48	2053.66	2877.1	3636.1	4416.83			1118	380.769	644.255	923.607	1190	1382.65
1120	284.197	370.04	485.981	504.645	554.628			1120	1029.52	1973.66	2799.68	3509.27	4265.35			1120	373.846	641.702	893.115	1142	1343.88
1122	283.262	367.184	485.253	513.312	556.448			1122	998.095	1897.56	2679.68	3388.29	4125.74			1122	366.923	623.83	899.016	1089	1328.57
1124	282.721	363.317	482.971	521.138	557.404			1124	982.857	1840.98	2572.26	3246.83	3999.01			1124	370.769	607.66	844.918	1068	1282.65
1126	282.501	358.891	479.436	527.349	558.21			1126	922.857	1775.61	2471.61	3130.73	3845.54			1126	356.154	585.532	848.852	1011	1226.53
1128	282.413	354.451	474.996	531.296	559.324			1128	894.286	1718.05	2363.23	2997.07	3695.05			1128	336.154	555.745	829.18	1008	1185.71
1130	282.223	350.544	469.985	532.556	560.871			1130	855.238	1650.73	2280	2870.24	3530.69			1130	336.923	544.681	778.033	986	1133.67
1132	281.717	347.613	464.674	530.995	562.644			1132	826.667	1589.27	2191.94	2745.37	3366.34			1132	323.077	537.021	747.541	940	1086.73
1134	280.761	345.906	459.226	526.767	564.168			1134	819.048	1504.39	2077.74	2619.51	3216.83			1134	314.615	527.66	720.984	876	1037.76
1136	279.314	345.42	453.672	520.26	564.815			1136	789.524	1427.32	1975.16	2471.22	3066.34			1136	310.769	464.681	708.197	822	988.776
1138	277.416	345.898	447.918	512.013	563.925			1138	745.714	1345.37	1890.97	2338.54	2883.17			1138	282.308	458.723	669.836	784	977.551
1140	275.148	346.864	441.774	502.603	560.917			1140	705.714	1250.73	1775.81	2202.93	2714.85			1140	272.308	438.298	629.508	730	940.816
1142	272.573	347.715	435.005	492.549	555.365			1142	665.714	1212.68	1664.52	2050.73	2532.67			1142	269.231	402.553	593.115	726	875.51
1144	269.696	347.824	427.389	482.232	547.031			1144	657.143	1128.78	1569.68	1929.76	2368.32			1144	260	417.872	571.475	694	821.429
1146	266.443	346.66	418.777	471.85	535.872			1146	617.143	1083.9	1492.26	1821.46	2218.81			1146	262.308	384.681	544.918	637	778.571
1148	262.683	343.875	409.131	461.417	522.025			1148	580.952	996.098	1388.71	1714.15	2097.03			1148	243.846	368.511	517.377	620	725.51
1150	258.276	339.359	398.547	450.793	505.799			1150	559.048	942.439	1314.19	1626.34	1973.27			1150	249.231	356.596	486.885	585	711.224
1152	253.14	333.254	387.25	439.746	487.657			1152	529.524	896.585	1262.9	1554.15	1884.16			1152	240	333.617	483.934	561	679.592
1154	247.319	325.913	375.57	428.036	468.218			1154	511.429	864.39	1174.84	1461.46	1795.05			1154	224.615	345.532	474.098	546	627.551
1156	241.019	317.835	363.893	415.499	448.249			1156	476.19	837.073	1136.13	1383.41	1687.13			1156	215.385	341.277	451.475	512	598.98
1158	234.61	309.573	352.625	402.122	428.634			1158	467.619	803.902	1085.81	1352.2	1605.94			1158	223.846	316.596	438.689	514	569.388
1160	228.575	301.654	342.143	388.101	410.327			1160	451.429	771.707	1063.55	1331.71	1557.43			1160	198.462	323.404	394.426	492	553.061
1162	223.432	294.507	332.766	373.858	394.257			1162	448.571	749.268	1017.1	1280.98	1516.83			1162	211.538	311.489	414.098	467	546.939
1164	219.626	288.427	324.74	360.017	381.223			1164	418.095	747.317	998.71	1223.41	1474.26			1164	208.462	288.511	400.328	448	556.122
1166	217.443	283.563	318.227	347.343	371.774			1166	425.714	706.341	967.742	1179.51	1425.74			1166	196.923	298.723	379.672	441	523.469
1168	216.939	279.931	313.315	336.636	366.122			1168	408.571	701.463	947.419	1169.76	1411.88			1168	180	304.681	349.18	398	509.184
1170	217.927	277.448	310.014	328.609	364.098			1170	419.048	672.195	906.774	1123.9	1359.41			1170	195.385	273.191	349.18	421	501.02
1172	220.011	275.961	308.266	323.763	365.17			1172	376.19	662.439	888.387	1133.66	1316.83			1172	196.154	256.17	366.885	420	498.98
1174	222.663	275.278	307.937	322.283	368.529			1174	389.524	643.902	861.29	1099.51	1293.07			1174	186.923	283.404	359.016	397	480.612
1176	225.326	275.185	308.819	323.983	373.228			1176	365.714	647.805	831.29	1026.34	1238.61			1176	176.923	293.617	344.262	400	462.245
1178	227.514	275.46	310.629	328.31	378.33			1178	345.714	635.122	840.968	1004.88	1208.91			1178	168.462	281.702	343.279	384	456.122
1180	228.894	275.879	313.021	334.41	383.053			1180	349.524	592.195	810	976.585	1184.16			1180	170	273.191	340.328	389	461.224
1182	229.322	276.225	315.61	341.252	386.863			1182	350.476	584.39	775.161	979.512	1140.59			1182	171.538	244.255	305.902	406	440.816
1184	228.844	276.303	318.008	347.788	389.507			1184	354.286	584.39	750.968	948.293	1118.81			1184	173.077	241.702	310.82	371	435.714
1186	227.651	275.958	319.87	353.108	390.976			1186	347.619	574.634	751.935	927.805	1093.07			1186	183.077	223.83	287.213	351	406.122
1188	226.013	275.103	320.943	356.577	391.432			1188	359.048	539.512	729.677	889.756	1068.32			1188	176.154	244.255	332.459	335	415.306
1190	224.208	273.728	321.094	357.911	391.098			1190	339.048	523.902	726.774	853.659	1058.42			1190	156.923	220.426	335.41	364	385.714
1192	222.459	271.913	320.329	357.186	390.172			1192	319.048	556.098	690.968	847.805	1024.75			1192	150	207.66	312.787	344	387.755
1194	220.896	269.803	318.78	354.786	388.772			1194	310.476	557.073	682.258	839.024	1000			1194	169.231	220.426	287.213	329	372.449
1196	219.555	267.588	316.671	351.287	386.923			1196	312.381	519.024	672.581	812.683	1004.95			1196	160.769	239.149	292.131	326	396.939
1198	218.385	265.448	314.264	347.327	384.589			1198	332.381	518.049	651.29	811.707	958.416			1198	166.154	232.34	311.803	320	391.837
1200	217.289	263.514	311.804	343.475	381.733			1200	319.048	492.683	630.968	796.098	923.762			1200	163.077	200	315.738	319	383.673
1202	216.159	261.834	309.468	340.128	378.365			1202	319.048	480.976	625.161	782.439	900			1202	159.231	215.319	302.951	334	369.388
1204	214.91	260.358	307.342	337.462	374.579			1204	294.286	452.683	607.742	733.659	893.069			1204	158.462	228.936	300	309	360.204
1206	213.5	258.954	305.413	335.435	370.543			1206	300.952	446.829	623.226	740.488	893.069			1206	157.692	232.34	294.098	296	338.776
1208	211.937	257.449	303.6	333.835	366.462			1208	327.619	461.463	603.871	732.683	874.257			1208	166.923	218.723	272.459	297	352.041
1210	210.272	255.676	301.786	332.358	362.523			1210	295.238	455.61	570.968	704.39	859.406			1210	169.231	214.468	270.492	258	366.327
1212	208.588	253.532	299.864	330.692	358.83			1212	282.857	443.902	582.581	688.78	833.663			1212	173.077	214.468	255.738	299	352.041
1214	206.984	251.007	297.774	328.588	355.383			1214	255.238	469.268	578.71	681.951	807.921			1214	153.846	199.149	242.951	289	343.878
1216	205.56	248.195	295.512	325.911	352.076			1216	294.286	440.976	571.935	669.268	818.812			1216	167.692	203.404	245.902	293	332.653
1218	204.406	245.274	293.134	322.646	348.749			1218	280	454.634	561.29	642.927	829.703			1218	151.538	200	259.672	283	314.286
1220	203.595	242.46	290.729	318.893	345.254			1220	300.952	409.756	551.613	649.756	788.119			1220	159.231	194.894	258.689	259	328.571
1222	203.178	239.948	288.393	314.833	341.522			1222	270.476	407.805	559.355	650.732	800.99			1222	141.538	195.745	235.082	279	311.224
1224	203.17	237.868	286.206	310.687	337.613			1224	280.952	423.415	550.645	650.732	777.228			1224	138.462	199.149	240.984	273	316.327
1226	203.547	236.25	284.219	306.681	333.714			1226	250.476	433.171	543.871	658.537	770.297			1226	149.231	182.128	232.131	272	285.714
1228	204.244	235.032	282.459	303.012	330.096			1228	264.762	433.171	523.548	597.073	758.416			1228	137.692	212.766	272.459	266	295.918
1230	205.148	234.077	280.945	299.836	327.031			1230	261.905	388.293	515.806	610.732	770.297			1230	153.846	196.596	261.639	254	305.102
1232	206.118	233.23	279.713	297.246	324.706			1232	259.048	400	490.645	623.415	749.505			1232	135.385	200	233.115	258	294.898
1234	206.993	232.357	278.822	295.274	323.151			1234	258.095	387.317	482.903	576.585	726.733			1234	144.615	194.894	253.77	268	311.224
1236	207.628	231.387	278.351	293.881	322.21			1236	270.476	370.732	482.903	594.146	703.96			1236	148.462	202.553	229.18	261	290.816
1238	207.917	230.316	278.371	292.963	321.578			1238	265.714	374.634	476.129	601.951	661.386			1238	152.308	206.809	238.033	224	275.51
1240	207.823	229.196	278.9	292.354	320.874			1240	260	391.22	481.935	569.756	655.446			1240	142.308	201.702	231.148	229	283.673
1242	207.387	228.09	279.857	291.845	319.753			1242	250.476	388.293	460.645	590.244	670.297			1242	156.154	184.681	231.148	247	288.776
1244	206.726	227.039	281.031	291.206	318.002			1244	248.571	359.024	458.71	572.683	675.248			1244	146.923	184.681	213.443	241	306.122
1246	206.016	226.022	282.08	290.227	315.612			1246	232.381	352.195	474.194	556.098	680.198			1246	150	182.979	244.918	249	284.694
1248	205.454	224.951	282.564	288.75	312.775			1248	259.048	361.951	452.903	549.268	649.505			1248	160	184.681	225.246	242	292.857
1250	205.218	223.694	282.031	286.707	309.83			1250	262.857	349.268	429.677	517.073	568.317			1250	150	183.83	217.377	239	277.551
1252	205.425	222.123	280.11	284.135	307.159			1252	258.095	388.293	438.387	509.268	586.139			1252	159.231	182.979	242.951	237	303.061
1254	206.108	220.163	276.619	281.174	305.066			1254	249.524	346.341	397.742	515.122	581.188			1254	171.538	170.213	228.197	236	275.51
1256	207.2	217.847	271.636	278.046	303.682			1256	253.333	329.756	409.355	523.902	601.98			1256	159.231	173.617	199.672	233	268.367
1258	208.548	215.328	265.529	275.006	302.914			1258	243.81	337.561	436.452	508.293	603.96			1258	168.462	184.681	221.311	256	281.633
1260	209.939	212.861	258.907	272.291	302.468			1260	238.095	355.122	417.097	484.878	591.089			1260	143.846	197.447	209.508	245	261.224
1262	211.142	210.753	252.53	270.073	301.93			1262	246.667	338.537	409.355	493.659	607.921			1262	156.154	192.34	213.443	239	261.224
1264	211.943	209.279	247.164	268.422	300.883			1264	245.714	339.512	403.548	481.951	575.248			1264	155.385	175.319	216.393	239	274.49
1266	212.189	208.612	243.427	267.303	299.03			1266	254.286	333.659	396.774	478.049	569.307			1266	150.769	167.66	200.656	222	264.286
1268	211.806	208.768	241.668	266.597	296.279			1268	253.333	350.244	390	480	543.564			1268	146.923	188.936	212.459	196	288.776
1270	210.808	209.588	241.897	266.137	292.767			1270	249.524	317.073	386.129	460.488	510.891			1270	145.385	177.021	191.803	204	286.735
1272	209.294	210.78	243.79	265.765	288.825			1272	227.619	309.268	391.935	430.244	544.554			1272	143.077	179.574	192.787	221	245.918
1274	207.428	211.989	246.773	265.372	284.876			1274	202.857	292.683	376.452	435.122	549.505			1274	129.231	179.574	232.131	232	235.714
1276	205.416	212.885	250.154	264.926	281.323			1276	225.714	287.805	387.097	454.634	510.891			1276	130	176.17	195.738	206	262.245
1278	203.475	213.256	253.281	264.467	278.438			1278	220.952	271.22	378.387	468.293	488.119			1278	144.615	185.532	222.295	225	231.633
1280	201.809	213.05	255.687	264.082	276.296			1280	230.476	287.805	353.226	415.61	489.109			1280	142.308	181.277	201.639	218	263.265
1282	200.582	212.389	257.176	263.853	274.778			1282	229.524	280.976	363.871	421.463	500			1282	132.308	155.745	207.541	223	259.184
1284	199.893	211.517	257.843	263.808	273.616			1284	216.19	275.122	367.742	397.073	496.04			1284	137.692	154.043	194.754	212	255.102
1286	199.764	210.722	258.017	263.884	272.493			1286	203.81	264.39	354.194	411.707	466.337			1286	137.692	143.83	232.131	228	221.429
1288	200.129	210.248	258.148	263.918	271.141			1288	207.619	298.537	345.484	391.22	424.752			1288	145.385	179.574	213.443	216	231.633
1290	200.836	210.213	258.664	263.67	269.417			1290	221.905	280.976	347.419	386.341	428.713			1290	133.846	176.17	204.59	214	240.816
1292	201.668	210.58	259.841	262.872	267.336			1292	231.429	270.244	328.065	396.098	419.802			1292	125.385	171.915	200.656	241	233.673
1294	202.369	211.162	261.713	261.306	265.054			1294	198.095	270.244	327.097	365.854	401.98			1294	128.462	167.66	223.279	220	257.143
1296	202.691	211.683	264.049	258.864	262.797			1296	197.143	267.317	349.355	358.049	395.05			1296	131.538	162.553	214.426	223	237.755
1298	202.443	211.857	266.405	255.602	260.791			1298	225.714	252.683	315.484	354.146	407.921			1298	142.308	156.596	202.623	212	211.224
1300	201.535	211.47	268.224	251.742	259.189			1300	220.952	260.488	329.032	342.439	397.03			1300	142.308	157.447	182.951	191	222.449
1302	200.012	210.441	268.97	247.645	258.034			1302	191.429	249.756	303.871	351.22	381.188			1302	123.846	180.426	199.672	188	227.551
1304	198.057	208.833	268.259	243.737	257.273			1304	198.095	249.756	307.742	356.098	393.069			1304	117.692	176.17	177.049	207	217.347
1306	195.974	206.83	265.951	240.414	256.799			1306	207.619	235.122	276.774	332.683	369.307			1306	139.231	167.66	181.967	208	211.224
1308	194.132	204.673	262.191	237.952	256.522			1308	192.381	225.366	270.968	329.756	357.426			1308	111.538	154.043	183.934	184	228.571
1310	192.902	202.586	257.375	236.442	256.427			1310	205.714	256.585	286.452	343.415	343.564			1310	138.462	160	209.508	178	210.204
1312	192.573	200.724	252.073	235.763	256.599			1312	193.333	218.537	261.29	319.024	326.733			1312	126.154	156.596	202.623	200	209.184
1314	193.297	199.136	246.909	235.613	257.214			1314	177.143	205.854	257.419	309.268	347.525			1314	137.692	160.851	177.049	200	212.245
1316	195.048	197.789	242.441	235.583	258.473			1316	152.381	228.293	261.29	306.341	317.822			1316	128.462	143.83	193.77	203	210.204
1318	197.623	196.605	239.059	235.261	260.532			1318	172.381	220.488	240	277.073	314.851			1318	125.385	165.106	184.918	179	198.98
1320	200.676	195.53	236.929	234.339	263.416			1320	178.095	221.463	246.774	273.171	308.911			1320	153.846	158.298	192.787	238	203.061
1322	203.786	194.582	235.99	232.697	266.973			1322	174.286	204.878	240.968	284.878	293.069			1322	136.154	155.745	180	219	213.265
1324	206.533	193.876	235.989	230.44	270.879			1324	167.619	210.732	252.581	252.683	279.208			1324	117.692	151.489	170.164	212	227.551
1326	208.569	193.604	236.562	227.874	274.684			1326	159.048	225.366	226.452	267.317	254.455			1326	116.154	151.489	177.049	169	190.816
1328	209.671	193.978	237.323	225.439	277.907			1328	184.762	206.829	209.032	247.805	276.238			1328	121.538	149.787	173.115	211	183.673
1330	209.76	195.147	237.938	223.597	280.142			1330	187.619	181.463	227.419	225.366	264.356			1330	100.769	125.106	173.115	206	175.51
1332	208.89	197.122	238.179	222.718	281.144			1332	182.857	177.561	236.129	231.22	270.297			1332	110	141.277	159.344	185	194.898
1334	207.212	199.73	237.946	222.98	280.877			1334	180.952	204.878	208.065	246.829	239.604			1334	126.923	152.34	170.164	171	203.061
1336	204.93	202.617	237.247	224.328	279.502			1336	168.571	217.561	214.839	237.073	231.683			1336	128.462	154.894	190.82	179	195.918
1338	202.257	205.306	236.163	226.476	277.315			1338	180	186.341	220.645	237.073	208.911			1338	116.154	130.213	185.902	155	202.041
1340	199.395	207.296	234.798	228.983	274.656			1340	180	162.927	191.613	229.268	218.812			1340	140.769	145.532	152.459	174	189.796
1342	196.525	208.174	233.238	231.349	271.803			1342	186.667	185.366	200.323	227.317	219.802			1342	129.231	130.213	187.869	188	185.714
1344	193.816	207.72	231.523	233.143	268.907			1344	180.952	168.78	196.452	220.488	227.723			1344	118.462	154.894	163.279	167	164.286
1346	191.444	205.959	229.656	234.098	265.954			1346	172.381	173.659	191.613	200.976	202.97			1346	113.846	176.17	144.59	177	159.184
1348	189.592	203.16	227.616	234.165	262.802			1348	178.095	192.195	204.194	199.024	204.951			1348	128.462	188.936	160.328	194	164.286
1350	188.444	199.774	225.398	233.512	259.24			1350	160	149.268	190.645	189.268	210.891			1350	130.769	168.511	167.213	166	179.592
1352	188.155	196.326	223.046	232.46	255.083			1352	199.048	147.317	218.71	196.098	211.881			1352	124.615	138.723	146.557	160	170.408
1354	188.801	193.297	220.677	231.39	250.256			1354	191.429	165.854	186.774	200	184.158			1354	116.154	142.979	170.164	173	178.571
1356	190.337	191.023	218.479	230.631	244.841			1356	174.286	186.341	197.419	179.512	229.703			1356	116.923	142.128	152.459	150	164.286
1358	192.567	189.635	216.689	230.367	239.084			1358	178.095	169.756	198.387	189.268	189.109			1358	133.846	127.66	162.295	176	160.204
1360	195.152	189.061	215.544	230.598	233.353			1360	163.81	190.244	195.484	189.268	198.02			1360	129.231	152.34	166.23	157	167.347
1362	197.646	189.079	215.232	231.143	228.054			1362	149.524	178.537	165.484	185.366	204.951			1362	118.462	170.213	163.279	165	161.224
1364	199.577	189.4	215.834	231.708	223.546			1364	161.905	164.878	164.516	181.463	196.04			1364	112.308	167.66	154.426	148	179.592
1366	200.544	189.764	217.296	231.978	220.065			1366	154.286	161.951	180	182.439	195.049			1366	120.769	141.277	168.197	144	174.49
1368	200.306	190.013	219.422	231.713	217.678			1368	138.095	162.927	186.774	167.805	172.277			1368	114.615	121.702	152.459	143	181.633
1370	198.847	190.118	221.905	230.826	216.285			1370	156.19	163.902	162.581	194.146	159.406			1370	123.846	142.979	174.098	144	164.286
1372	196.39	190.17	224.38	229.401	215.662			1372	148.571	168.78	168.387	176.585	171.287			1372	136.154	127.66	159.344	149	161.224
1374	193.355	190.322	226.491	227.668	215.52			1374	142.857	153.171	171.29	166.829	196.04			1374	126.154	131.915	147.541	148	166.327
1376	190.262	190.724	227.956	225.921	215.586			1376	146.667	153.171	178.065	146.341	190.099			1376	133.846	143.83	158.361	156	119.388
1378	187.621	191.455	228.624	224.416	215.654			1378	141.905	161.951	157.742	150.244	178.218			1378	135.385	144.681	170.164	169	124.49
1380	185.809	192.484	228.486	223.282	215.623			1380	162.857	145.366	163.548	180.488	164.356			1380	124.615	133.617	131.803	160	144.898
1382	184.983	193.674	227.67	222.459	215.494			1382	163.81	180.488	158.71	157.073	161.386			1382	140	126.809	145.574	152	177.551
1384	185.057	194.812	226.396	221.704	215.345			1384	170.476	171.707	166.452	163.902	161.386			1384	140	129.362	145.574	166	180.612
1386	185.724	195.674	224.919	220.647	215.284			1386	162.857	146.341	163.548	154.146	164.356			1386	135.385	132.766	162.295	174	179.592
1388	186.547	196.083	223.475	218.901	215.407			1388	168.571	138.537	175.161	147.317	174.257			1388	126.923	141.277	166.23	122	173.469
1390	187.073	195.96	222.233	216.181	215.759			1390	152.381	145.366	180.968	164.878	169.307			1390	123.846	126.809	185.902	130	128.571
1392	186.952	195.339	221.279	212.41	216.316			1392	157.143	149.268	180.968	179.512	160.396			1392	117.692	103.83	164.262	150	138.776
1394	186.024	194.353	220.625	207.774	216.99			1394	162.857	122.927	157.742	133.659	152.475			1394	128.462	130.213	166.23	137	163.265
1396	184.352	193.194	220.238	202.709	217.643			1396	161.905	134.634	158.71	149.268	145.545			1396	136.154	144.681	190.82	139	134.694
1398	182.201	192.059	220.082	197.819	218.114			1398	160.952	154.146	175.161	171.707	171.287			1398	124.615	115.745	132.787	177	148.98
1400	179.963	191.109	220.146	193.75	218.244			1400	146.667	168.78	149.032	150.244	169.307			1400	133.846	137.872	140.656	188	152.041

## Sheet: Supplementary Fig. 9
Supplementary Fig. 9b
Concentration (µM)	Intensity of Y6CT-NPs	error bars	Intensity of ICG	error bars
50	1048.68	44.0337	100.294	0.23135
25	639.109	40.7743	106.352	5.44744
12.5	422.009	57.9655	106.973	4.87221
5	284.049	38.5947	105.953	4.04451
2.5	197.899	17.2386	101.25	3.39571

## Sheet: Supplementary Fig. 10
Supplementary Fig. 10b
Time (h)	I/I0 of Y6CT-NPs in PBS	error bars	I/I0 of Y6CT-NPs in Serum	error bars	I/I0 of Y6CT-NPs in Urine	error bars
0	1.00028	0.02092	1	0.03927	1.0003	0.065
0.5	1.03076	0.0144	0.99399	0.07501	0.99131	0.07481
1	0.91386	0.02416	0.99399	0.07501	0.99131	0.07481
3	0.87515	0.057	0.89189	0.06306	0.93142	0.04432
6	0.88944	0.08016	0.86186	0.03411	0.92842	0.05706
12	0.85351	0.01927	0.85517	0.02266	0.8805	0.00898
	I/I0 of Y6CT-NPs in PBS (sample 1)	I/I0 of Y6CT-NPs in PBS (sample 2)	I/I0 of Y6CT-NPs in PBS (sample 3)		I/I0 of Y6CT-NPs in Serum (sample 1)	I/I0 of Y6CT-NPs in Serum (sample 2)	I/I0 of Y6CT-NPs in Serum (sample 3)		I/I0 of Y6CT-NPs in Urine
0	0.99751	1.02244	0.98088	0	0.98198	1.04505	0.97297	0	1.03324	0.92543	1.04223
0.5	1.03907	1.03907	1.01413	0.5	1.01802	1.05405	0.90991	0.5	1.01527	1.05121	0.90746
1	0.93776	0.91438	0.88944	1	1.01802	1.05405	0.90991	1	1.01527	1.05121	0.90746
3	0.93957	0.83126	0.85463	3	0.95495	0.89189	0.82883	3	0.95238	0.8805	0.96137
6	0.98088	0.83126	0.85619	6	0.9009	0.83784	0.84685	6	0.96137	0.86253	0.96137
12	0.83126	0.86475	0.86451	12	0.84685	0.83784	0.88081	12	0.8805	0.88949	0.87152

## Sheet: Supplementary Fig. 11
Supplementary Fig. 11a								Supplementary Fig. 11b								Supplementary Fig. 11c
Wavelength (nm)	0.02	0.04	0.06	0.08	0.1			Wavelength (nm)	0.02	0.04	0.06	0.08	0.1			Abs (OD)	Integrated PL intensity of Y6CT-NPs in PBS	Integrated PL intensity of Y6CT-NPs in FBS
850	481.905	920.526	1323.56	1751.22	1985			850	572	951.273	1257.31	1644.42	1962.62			0.02	49.19	57.4336
852	497.619	966.842	1400.85	1858.54	2110			852	592	960	1313.19	1702.4	2067.29			0.04	103.92	100.235
854	513.333	1030.53	1487.8	1965.85	2230			854	612	981.818	1373.73	1797.27	2177.2			0.06	157.47	142.966
856	544.762	1082.63	1579.58	2078.05	2375			856	640	1038.55	1457.55	1913.22	2318.5			0.08	208.92	193.021
858	576.19	1146.32	1666.53	2219.51	2535			858	672	1082.18	1541.37	2013.36	2444.11			0.1	252.76	235.153
860	591.905	1221.58	1767.97	2346.34	2705			860	700	1138.91	1648.48	2150.4	2595.89
862	649.524	1296.84	1874.24	2497.56	2900			862	732	1213.09	1746.27	2292.71	2779.07
864	665.238	1372.11	1985.34	2648.78	3080			864	772	1278.55	1848.72	2435.01	2946.54
866	701.905	1441.58	2110.93	2795.12	3270			866	828	1348.36	1965.13	2577.32	3161.12
868	728.095	1516.84	2231.69	2980.49	3480			868	860	1440	2058.27	2735.44	3344.3
870	775.238	1621.05	2366.95	3136.59	3695			870	904	1522.91	2179.34	2904.09	3548.41
872	806.667	1707.89	2526.36	3331.71	3930			872	952	1610.18	2300.42	3056.94	3747.29
874	853.81	1800.53	2666.44	3521.95	4145			874	1004	1701.82	2440.12	3246.68	3940.93
876	900.952	1904.74	2811.36	3692.68	4385			876	1064	1793.45	2570.51	3446.96	4165.98
878	932.381	1985.79	2965.93	3931.71	4635			878	1112	1880.73	2705.55	3605.08	4364.86
880	963.81	2107.37	3120.51	4126.83	4860			880	1176	1976.73	2859.22	3800.09	4584.67
882	1005.71	2211.58	3270.25	4336.59	5125			882	1220	2085.82	2989.61	3984.56	4825.42
884	1037.14	2292.63	3429.66	4560.98	5375			884	1284	2177.45	3133.97	4163.76	5034.77
886	1089.52	2379.47	3593.9	4770.73	5645			886	1340	2264.73	3273.67	4353.51	5291.21
888	1136.67	2512.63	3743.64	5009.76	5905			888	1388	2365.09	3399.4	4564.33	5537.2
890	1183.81	2616.84	3922.37	5224.39	6165			890	1452	2469.82	3539.1	4764.61	5793.64
892	1215.24	2715.26	4076.95	5453.66	6425			892	1508	2578.91	3683.46	4954.35	6034.39
894	1267.62	2825.26	4255.68	5663.41	6720			894	1568	2688	3846.45	5191.53	6275.14
896	1320	2935.26	4410.25	5878.05	6995			896	1624	2792.73	3995.46	5391.81	6552.52
898	1361.9	3010.53	4588.98	6102.44	7250			898	1684	2906.18	4153.79	5592.09	6793.27
900	1409.05	3143.68	4772.54	6317.07	7530			900	1748	3006.55	4307.46	5808.19	7060.19
902	1466.67	3265.26	4931.95	6560.98	7820			902	1804	3202.91	4461.13	6024.28	7332.34
904	1508.57	3369.47	5105.85	6780.49	8095			904	1860	3255.27	4591.52	6240.38	7578.32
906	1550.48	3479.47	5279.75	7014.63	8405			906	1916	3342.55	4740.54	6430.12	7829.53
908	1581.9	3583.68	5448.81	7248.78	8690			908	1960	3425.45	4908.18	6646.21	8070.28
910	1634.29	3711.05	5617.88	7487.8	9000			910	2028	3525.82	5061.85	6872.85	8337.2
912	1702.38	3832.63	5811.1	7741.46	9300			912	2084	3630.55	5224.84	7078.4	8583.18
914	1754.76	3960	6004.32	8000	9585			914	2160	3752.73	5401.79	7326.12	8871.03
916	1822.86	4098.95	6173.39	8253.66	9905			916	2224	3861.82	5550.81	7568.56	9148.41
918	1880.48	4208.95	6390.76	8521.95	10215			918	2300	3988.36	5723.1	7795.2	9436.26
920	1938.1	4324.74	6598.47	8795.12	10550			920	2368	4114.91	5890.75	8053.46	9765.98
922	1985.24	4463.68	6811.02	9097.56	10885			922	2440	4237.09	6109.61	8301.18	10085.2
924	2058.57	4625.79	7038.05	9385.37	11255			924	2532	4389.82	6305.19	8622.68	10472.5
926	2131.9	4782.11	7260.25	9692.68	11660			926	2612	4564.36	6524.06	8902.02	10828.4
928	2226.19	4961.58	7550.08	10043.9	12050			928	2704	4704	6766.21	9218.26	11205.2
930	2299.52	5123.68	7801.27	10351.2	12510			930	2796	4865.45	6985.07	9523.95	11592.5
932	2357.14	5274.21	8066.95	10697.6	12945			932	2880	5026.91	7231.88	9813.84	11937.9
934	2425.24	5447.89	8313.31	11004.9	13365			934	2952	5166.55	7446.09	10103.7	12299.1
936	2477.62	5604.21	8516.19	11268.3	13710			936	3024	5297.45	7641.67	10351.4	12597.4
938	2540.48	5725.79	8665.93	11507.3	13990			938	3092	5424	7809.31	10567.5	12864.3
940	2598.1	5795.26	8796.36	11717.1	14210			940	3144	5498.18	7925.73	10736.2	13073.6
942	2619.05	5847.37	8902.63	11863.4	14360			942	3176	5559.27	8018.87	10857.4	13225.4
944	2629.52	5870.53	8950.93	11951.2	14455			944	3188	5602.91	8065.43	10910.1	13309.2
946	2650.48	5858.95	8950.93	11951.2	14490			946	3192	5616	8074.75	10925.9	13335.3
948	2624.29	5830	8902.63	11902.4	14360			948	3164	5572.36	8051.46	10862.7	13267.3
950	2598.1	5772.11	8806.02	11761	14240			950	3116	5506.91	7953.67	10746.7	13131.2
952	2571.9	5685.26	8656.27	11556.1	13990			952	3064	5424	7823.28	10562.3	12932.3
954	2519.52	5528.95	8487.2	11341.5	13660			954	3008	5310.55	7655.64	10346.2	12660.2
956	2456.67	5378.42	8269.83	11073.2	13355			956	2940	5184	7464.72	10151.2	12388
958	2393.81	5280	8052.46	10780.5	13005			958	2864	5057.45	7283.1	9887.62	12068.8
960	2357.14	5141.05	7820.59	10468.3	12690			960	2796	4926.55	7087.52	9634.64	11760
962	2289.05	4984.74	7637.03	10180.5	12375			962	2720	4791.27	6938.51	9397.46	11446
964	2220.95	4857.37	7448.64	9907.32	12065			964	2664	4682.18	6756.9	9139.2	11142.4
966	2163.33	4718.42	7279.58	9648.78	11750			966	2600	4555.64	6589.25	8933.65	10854.6
968	2126.67	4596.84	7115.34	9443.9	11470			968	2540	4459.64	6430.93	8733.36	10587.7
970	2063.81	4510	6960.76	9234.15	11230			970	2492	4372.36	6295.88	8564.71	10394
972	2032.38	4446.32	6811.02	9068.29	11015			972	2428	4276.36	6160.84	8401.32	10184.7
974	2011.43	4371.05	6680.59	8907.32	10855			974	2388	4197.82	6049.07	8248.47	9996.26
976	1969.52	4301.58	6579.15	8775.61	10680			976	2348	4128	5974.57	8132.52	9834.02
978	1938.1	4232.11	6482.54	8658.54	10510			978	2316	4084.36	5914.03	8006.02	9724.11
980	1906.67	4185.79	6381.1	8551.22	10365			980	2284	4032	5839.52	7932.24	9614.21
982	1880.48	4110.53	6327.97	8443.9	10280			982	2252	3984	5778.99	7837.36	9514.77
984	1854.29	4070	6270	8360.98	10175			984	2240	3944.73	5718.45	7758.31	9441.5
986	1843.81	4046.84	6231.36	8282.93	10085			986	2228	3922.91	5662.57	7684.52	9352.52
988	1854.29	4017.89	6207.2	8214.63	10015			988	2224	3896.73	5620.66	7631.81	9284.49
990	1843.81	4000.53	6163.73	8165.85	9965			990	2216	3888	5597.37	7626.54	9232.15
992	1817.62	3983.16	6125.08	8126.83	9935			992	2196	3866.18	5574.09	7573.84	9200.75
994	1822.86	3983.16	6096.1	8082.93	9890			994	2196	3848.73	5560.12	7531.67	9164.11
996	1822.86	3960	6076.78	8073.17	9875			996	2192	3853.09	5560.12	7531.67	9153.64
998	1812.38	3948.42	6071.95	8058.54	9850			998	2188	3848.73	5569.43	7531.67	9132.71
1000	1822.86	3948.42	6081.61	8058.54	9870			1000	2180	3844.36	5560.12	7531.67	9132.71
1002	1838.57	3960	6091.27	8082.93	9875			1002	2176	3848.73	5560.12	7542.21	9148.41
1004	1828.1	3954.21	6096.1	8087.8	9865			1004	2176	3866.18	5569.43	7542.21	9200.75
1006	1833.33	3977.37	6120.25	8097.56	9870			1006	2180	3866.18	5569.43	7531.67	9216.45
1008	1833.33	3988.95	6139.58	8121.95	9905			1008	2188	3870.55	5578.75	7563.29	9237.38
1010	1833.33	3983.16	6149.24	8146.34	9950			1010	2184	3883.64	5592.72	7594.92	9253.08
1012	1833.33	3965.79	6149.24	8121.95	9965			1012	2196	3892.36	5602.03	7589.65	9284.49
1014	1854.29	3988.95	6149.24	8121.95	9980			1014	2200	3905.45	5634.63	7610.73	9279.25
1016	1870	3994.74	6129.92	8160.98	9980			1016	2208	3909.82	5643.94	7626.54	9274.02
1018	1854.29	4000.53	6144.41	8185.37	10005			1018	2216	3931.64	5662.57	7637.08	9315.89
1020	1859.52	4017.89	6163.73	8200	10010			1020	2216	3940.36	5676.54	7637.08	9336.82
1022	1870	4029.47	6187.88	8229.27	10050			1022	2228	3931.64	5671.88	7668.71	9362.99
1024	1875.24	4017.89	6212.03	8224.39	10075			1024	2228	3949.09	5681.19	7668.71	9362.99
1026	1864.76	4017.89	6216.86	8209.76	10070			1026	2216	3949.09	5681.19	7673.98	9378.69
1028	1859.52	4035.26	6216.86	8200	10065			1028	2224	3940.36	5662.57	7668.71	9368.22
1030	1859.52	4029.47	6197.54	8195.12	10040			1030	2216	3940.36	5662.57	7684.52	9347.29
1032	1843.81	4029.47	6212.03	8165.85	10020			1032	2212	3944.73	5643.94	7663.44	9321.12
1034	1843.81	4029.47	6197.54	8156.1	10000			1034	2216	3940.36	5625.31	7642.35	9284.49
1036	1838.57	4006.32	6173.39	8160.98	10000			1036	2208	3914.18	5597.37	7610.73	9247.85
1038	1833.33	3983.16	6144.41	8126.83	9970			1038	2196	3909.82	5583.4	7568.56	9221.68
1040	1828.1	3954.21	6105.76	8082.93	9905			1040	2188	3883.64	5555.46	7515.86	9195.51
1042	1822.86	3936.84	6067.12	8014.63	9840			1042	2176	3853.09	5536.84	7484.24	9179.81
1044	1812.38	3913.68	6047.8	7951.22	9750			1044	2152	3818.18	5508.9	7463.15	9111.78
1046	1801.9	3878.95	6004.32	7897.56	9660			1046	2148	3805.09	5453.01	7394.64	9038.5
1048	1786.19	3844.21	5960.85	7829.27	9585			1048	2132	3765.82	5401.79	7310.31	8949.53
1050	1765.24	3809.47	5902.88	7785.37	9505			1050	2100	3713.45	5345.91	7247.06	8829.16
1052	1760	3763.16	5844.92	7707.32	9440			1052	2076	3687.27	5304	7173.27	8750.65
1054	1733.81	3716.84	5786.95	7600	9330			1054	2056	3639.27	5252.78	7099.48	8651.21
1056	1707.62	3676.32	5709.66	7497.56	9200			1056	2028	3582.55	5173.61	6994.07	8541.31
1058	1691.9	3618.42	5622.71	7400	9055			1058	2004	3530.18	5122.39	6904.47	8436.64
1060	1655.24	3577.89	5516.44	7292.68	8920			1060	1972	3477.82	5038.57	6804.33	8321.5
1062	1634.29	3514.21	5424.66	7146.34	8805			1062	1940	3425.45	4959.4	6688.38	8201.12
1064	1613.33	3450.53	5357.03	7039.02	8655			1064	1904	3368.73	4884.9	6598.78	8070.28
1066	1581.9	3410	5265.25	6921.95	8550			1066	1880	3316.36	4819.7	6482.82	7944.67
1068	1534.76	3334.74	5173.47	6809.76	8390			1068	1852	3250.91	4721.91	6361.6	7792.9
1070	1508.57	3288.42	5081.69	6707.32	8210			1070	1816	3194.18	4605.49	6240.38	7625.42
1072	1492.86	3230.53	4985.08	6580.49	8045			1072	1776	3137.45	4535.64	6113.88	7463.18
1074	1477.14	3161.05	4888.47	6434.15	7870			1074	1732	3076.36	4442.51	5987.39	7280
1076	1440.48	3108.95	4796.69	6282.93	7695			1076	1708	3019.64	4349.37	5850.35	7107.29
1078	1403.81	3027.89	4685.59	6141.46	7540			1078	1672	2958.55	4246.93	5729.13	6960.75
1080	1361.9	2952.63	4569.66	6000	7390			1080	1632	2893.09	4172.42	5592.09	6808.97
1082	1325.24	2883.16	4473.05	5853.66	7210			1082	1596	2818.91	4083.94	5460.33	6651.96
1084	1304.29	2796.32	4361.95	5721.95	7030			1084	1556	2744.73	3986.15	5354.92	6489.72
1086	1278.1	2744.21	4241.19	5590.24	6855			1086	1532	2692.36	3897.67	5207.34	6322.24
1088	1246.67	2680.53	4139.75	5448.78	6650			1088	1488	2626.91	3790.57	5054.49	6186.17
1090	1215.24	2616.84	4014.15	5312.2	6505			1090	1456	2548.36	3683.46	4928	6044.86
1092	1194.29	2553.16	3917.54	5165.85	6330			1092	1408	2478.55	3581.01	4796.24	5887.85
1094	1173.33	2460.53	3801.61	5039.02	6160			1094	1368	2417.45	3478.57	4659.2	5730.84
1096	1136.67	2396.84	3685.68	4882.93	5990			1096	1324	2347.64	3371.46	4537.98	5563.36
1098	1100	2321.58	3584.24	4760.98	5810			1098	1296	2273.45	3278.33	4416.75	5390.65
1100	1073.81	2257.89	3492.46	4614.63	5635			1100	1260	2216.73	3194.51	4263.91	5244.11
1102	1052.86	2200	3391.02	4458.54	5455			1102	1224	2155.64	3101.37	4132.14	5092.34
1104	1016.19	2142.11	3289.58	4336.59	5305			1104	1188	2090.18	3008.24	4032	4924.86
1106	974.286	2066.84	3202.63	4204.88	5135			1106	1152	2037.82	2915.1	3894.96	4778.32
1108	948.095	2014.74	3096.36	4073.17	4985			1108	1124	1976.73	2840.6	3763.2	4621.31
1110	916.667	1956.84	2994.92	3946.34	4820			1110	1100	1906.91	2747.46	3657.79	4490.47
1112	906.19	1887.37	2903.14	3839.02	4670			1112	1064	1854.55	2649.67	3531.29	4349.16
1114	880	1835.26	2806.53	3707.32	4525			1114	1036	1793.45	2575.16	3425.88	4228.79
1116	859.048	1765.79	2709.92	3565.85	4375			1116	1004	1736.73	2482.03	3325.74	4097.94
1118	843.333	1713.68	2593.98	3448.78	4225			1118	968	1680	2384.24	3230.87	3956.64
1120	817.143	1655.79	2531.19	3326.83	4070			1120	936	1645.09	2305.07	3109.65	3810.09
1122	790.952	1597.89	2434.58	3195.12	3910			1122	912	1575.27	2230.57	2993.69	3668.79
1124	770	1540	2328.31	3073.17	3760			1124	880	1514.18	2146.75	2888.28	3527.48
1126	738.571	1470.53	2255.85	2951.22	3605			1126	836	1461.82	2067.58	2767.06	3380.93
1128	712.381	1418.42	2159.24	2829.27	3455			1128	816	1396.36	1974.45	2645.84	3229.16
1130	707.143	1348.95	2072.29	2707.32	3305			1130	780	1317.82	1899.94	2519.34	3082.62
1132	665.238	1262.11	1961.19	2590.24	3140			1132	748	1265.45	1797.49	2382.31	2909.91
1134	639.048	1215.79	1845.25	2453.66	2985			1134	716	1191.27	1718.33	2266.35	2758.13
1136	607.619	1152.11	1738.98	2302.44	2815			1136	676	1125.82	1625.19	2139.86	2606.36
1138	570.952	1082.63	1637.54	2170.73	2640			1138	632	1056	1522.75	2013.36	2449.35
1140	534.286	1001.58	1536.1	2029.27	2455			1140	592	999.273	1429.61	1886.87	2292.34
1142	508.095	937.895	1429.83	1892.68	2305			1142	568	925.091	1345.79	1739.29	2151.03
1144	481.905	868.421	1328.39	1756.1	2125			1144	536	868.364	1243.34	1633.88	1988.79
1146	450.476	822.105	1236.61	1634.15	1955			1146	504	820.364	1150.21	1507.39	1837.01
1148	419.048	764.211	1130.34	1517.07	1815			1148	472	768	1071.04	1386.16	1695.7
1150	392.857	700.526	1048.22	1385.37	1675			1150	448	711.273	991.881	1286.02	1575.33
1152	382.381	660	975.763	1297.56	1565			1152	416	663.273	917.373	1180.61	1460.19
1154	366.667	625.263	908.136	1204.88	1455			1154	380	624	880.119	1096.28	1365.98
1156	345.714	578.947	859.831	1112.2	1370			1156	360	576	819.582	1033.04	1277.01
1158	335.238	555.789	797.034	1058.54	1285			1158	340	541.091	759.045	975.059	1208.97
1160	324.762	526.842	743.898	1004.88	1220			1160	312	523.636	721.791	917.082	1135.7
1162	303.81	515.263	719.746	956.098	1150			1162	304	497.455	689.194	869.647	1083.36
1164	303.81	492.105	681.102	902.439	1090			1164	288	480	651.94	838.024	1046.73
1166	288.095	486.316	656.949	878.049	1045			1166	276	458.182	619.343	790.588	978.692
1168	272.381	457.368	642.458	853.659	1025			1168	272	449.455	600.716	753.694	947.29
1170	277.619	422.632	603.814	809.756	995			1170	260	432	582.09	732.612	921.121
1172	277.619	416.842	589.322	790.244	960			1172	252	414.545	554.149	711.529	894.953
1174	261.905	416.842	521.695	775.61	920			1174	240	418.909	540.179	685.176	868.785
1176	251.429	405.263	531.356	741.463	895			1176	240	405.818	526.209	664.094	858.318
1178	240.952	405.263	521.695	721.951	860			1178	244	388.364	512.239	653.553	826.916
1180	235.714	411.053	512.034	707.317	830			1180	228	379.636	493.612	627.2	790.28
1182	240.952	393.684	492.712	678.049	800			1182	216	366.545	488.955	600.847	769.346
1184	230.476	387.895	483.051	658.537	790			1184	204	349.091	470.328	590.306	748.411
1186	220	382.105	473.39	643.902	750			1186	208	340.364	461.015	569.224	727.477
1188	214.762	364.737	463.729	629.268	735			1188	200	336	451.701	558.682	706.542
1190	214.762	341.579	449.237	609.756	705			1190	196	318.545	437.731	548.141	675.14
1192	204.286	330	434.746	585.366	705			1192	192	305.455	414.448	532.329	659.439
1194	199.048	318.421	429.915	585.366	690			1194	184	314.182	423.761	521.788	628.037
1196	199.048	318.421	410.593	575.61	680			1196	180	296.727	400.478	500.706	617.57
1198	193.81	306.842	410.593	556.098	660			1198	184	292.364	400.478	500.706	607.103
1200	199.048	301.053	410.593	541.463	635			1200	172	301.091	377.194	490.165	601.869
1202	199.048	289.474	396.102	536.585	615			1202	176	305.455	372.537	490.165	586.168
1204	199.048	277.895	391.271	521.951	610			1204	184	288	363.224	479.624	575.701
1206	204.286	272.105	376.78	507.317	595			1206	172	279.273	349.254	458.541	554.766
1208	209.524	266.316	371.949	497.561	575			1208	160	292.364	344.597	453.271	560
1210	204.286	272.105	357.458	497.561	570			1210	160	288	330.627	458.541	554.766
1212	204.286	272.105	357.458	502.439	560			1212	152	283.636	316.657	453.271	549.533
1214	193.81	272.105	362.288	492.683	550			1214	144	292.364	316.657	442.729	539.065
1216	193.81	277.895	357.458	478.049	555			1216	144	270.545	316.657	442.729	533.832
1218	188.571	283.684	347.797	463.415	540			1218	140	270.545	321.313	437.459	533.832
1220	188.571	266.316	347.797	463.415	525			1220	140	274.909	307.343	432.188	518.131
1222	178.095	260.526	357.458	463.415	515			1222	136	270.545	302.687	426.918	518.131
1224	188.571	266.316	342.966	443.902	520			1224	144	261.818	298.03	411.106	512.897
1226	193.81	248.947	342.966	443.902	505			1226	136	257.455	288.716	411.106	497.196
1228	183.333	237.368	352.627	443.902	490			1228	140	261.818	302.687	390.024	497.196
1230	178.095	260.526	338.136	434.146	495			1230	144	244.364	284.06	384.753	497.196
1232	172.857	248.947	338.136	414.634	485			1232	148	240	284.06	395.294	476.262
1234	178.095	254.737	323.644	424.39	470			1234	144	248.727	288.716	390.024	460.561
1236	183.333	243.158	323.644	424.39	475			1236	144	253.091	288.716	384.753	465.794
1238	199.048	231.579	318.814	409.756	470			1238	152	244.364	279.403	384.753	450.093
1240	188.571	231.579	309.153	400	450			1240	144	235.636	274.746	384.753	450.093
1242	178.095	231.579	304.322	400	445			1242	132	235.636	270.09	374.212	439.626
1244	172.857	225.789	294.661	385.366	430			1244	124	231.273	260.776	374.212	429.159
1246	167.619	225.789	289.831	380.488	435			1246	128	231.273	265.433	374.212	423.925
1248	183.333	231.579	289.831	385.366	420			1248	120	240	265.433	363.671	402.991
1250	141.429	208.421	270.508	341.463	385			1250	108	205.091	232.836	332.047	382.056
1252	141.429	225.789	265.678	351.22	385			1252	108	200.727	237.493	326.776	376.822
1254	151.905	225.789	265.678	356.098	385			1254	112	209.455	246.806	321.506	382.056
1256	146.667	214.211	256.017	360.976	380			1256	116	209.455	242.149	316.235	376.822
1258	136.19	196.842	241.525	356.098	380			1258	108	196.364	242.149	316.235	382.056
1260	141.429	208.421	251.186	351.22	375			1260	116	183.273	237.493	310.965	376.822
1262	130.952	208.421	256.017	351.22	370			1262	116	192	223.522	305.694	361.122
1264	120.476	208.421	256.017	346.341	350			1264	112	200.727	218.866	295.153	366.355
1266	130.952	208.421	256.017	341.463	350			1266	100	183.273	214.209	300.424	355.888
1268	136.19	202.632	251.186	331.707	350			1268	92	187.636	195.582	305.694	355.888
1270	130.952	196.842	251.186	331.707	340			1270	88	187.636	209.552	300.424	350.654
1272	136.19	191.053	236.695	321.951	335			1272	100	187.636	190.925	289.882	350.654
1274	141.429	179.474	227.034	307.317	340			1274	100	178.909	181.612	284.612	340.187
1276	136.19	185.263	241.525	302.439	330			1276	100	178.909	181.612	263.529	329.72
1278	125.714	196.842	231.864	312.195	315			1278	96	170.182	186.269	263.529	334.953
1280	130.952	202.632	222.203	297.561	320			1280	108	157.091	186.269	274.071	319.252
1282	130.952	208.421	217.373	297.561	320			1282	96	152.727	186.269	263.529	314.019
1284	120.476	191.053	217.373	282.927	305			1284	84	157.091	195.582	247.718	293.084
1286	115.238	191.053	207.712	282.927	295			1286	88	157.091	186.269	247.718	298.318
1288	125.714	173.684	207.712	258.537	290			1288	96	165.818	167.642	247.718	303.551
1290	125.714	162.105	198.051	263.415	270			1290	96	157.091	176.955	231.906	293.084
1292	115.238	173.684	193.22	263.415	270			1292	84	139.636	167.642	231.906	298.318
1294	110	179.474	193.22	253.659	275			1294	88	126.545	153.672	226.635	277.383
1296	120.476	179.474	198.051	234.146	265			1296	88	130.909	139.701	221.365	261.682
1298	110	144.737	183.559	239.024	245			1298	88	122.182	144.358	210.824	261.682
1300	104.762	144.737	183.559	224.39	240			1300	84	122.182	135.045	210.824	251.215
1302	104.762	138.947	188.39	204.878	235			1302	84	130.909	135.045	200.282	240.748
1304	104.762	138.947	178.729	200	225			1304	76	117.818	130.388	195.012	230.28
1306	99.5238	138.947	169.068	195.122	210			1306	80	91.6364	116.418	195.012	235.514
1308	89.0476	138.947	169.068	195.122	200			1308	80	100.364	116.418	173.929	209.346
1310	94.2857	138.947	164.237	185.366	180			1310	72	91.6364	111.761	168.659	188.411
1312	89.0476	133.158	154.576	180.488	180			1312	76	100.364	102.448	158.118	198.879
1314	83.8095	144.737	144.915	175.61	185			1314	68	109.091	107.104	168.659	193.645
1316	83.8095	133.158	144.915	165.854	170			1316	68	100.364	97.791	158.118	177.944
1318	83.8095	127.368	140.085	160.976	165			1318	64	100.364	93.1343	158.118	172.71
1320	83.8095	127.368	144.915	151.22	165			1320	76	96	93.1343	158.118	162.243
1322	83.8095	115.789	135.254	151.22	160			1322	80	100.364	79.1642	137.035	157.009
1324	89.0476	115.789	115.932	156.098	150			1324	64	91.6364	74.5075	126.494	146.542
1326	83.8095	98.421	120.763	160.976	140			1326	56	78.5455	93.1343	115.953	151.776
1328	83.8095	98.421	106.271	156.098	140			1328	72	78.5455	83.8209	121.224	151.776
1330	78.5714	92.6316	106.271	151.22	135			1330	68	78.5455	74.5075	115.953	162.243
1332	89.0476	104.211	106.271	146.341	135			1332	64	74.1818	88.4776	115.953	146.542
1334	83.8095	115.789	96.6102	136.585	125			1334	64	74.1818	83.8209	110.682	125.607
1336	73.3333	115.789	106.271	126.829	125			1336	68	78.5455	65.194	105.412	130.841
1338	89.0476	104.211	101.441	131.707	120			1338	52	74.1818	65.194	100.141	120.374
1340	99.5238	104.211	96.6102	141.463	120			1340	48	65.4545	74.5075	105.412	115.14
1342	99.5238	104.211	101.441	121.951	120			1342	48	61.0909	65.194	105.412	104.673
1344	89.0476	98.421	96.6102	126.829	120			1344	36	69.8182	65.194	100.141	104.673
1346	89.0476	98.421	91.7797	131.707	115			1346	32	56.7273	79.1642	110.682	109.907
1348	83.8095	115.789	82.1186	112.195	115			1348	44	65.4545	79.1642	105.412	109.907
1350	73.3333	115.789	86.9492	112.195	105			1350	40	69.8182	60.5373	110.682	99.4393
1352	68.0952	92.6316	72.4576	107.317	115			1352	32	74.1818	60.5373	110.682	104.673
1354	89.0476	81.0526	62.7966	102.439	105			1354	36	78.5455	60.5373	105.412	109.907
1356	78.5714	86.8421	53.1356	102.439	100			1356	36	91.6364	46.5672	94.8706	109.907
1358	73.3333	92.6316	62.7966	102.439	95			1358	40	82.9091	46.5672	89.6	115.14
1360	78.5714	86.8421	82.1186	112.195	100			1360	56	61.0909	60.5373	105.412	104.673
1362	94.2857	98.421	82.1186	121.951	95			1362	52	74.1818	46.5672	110.682	99.4393
1364	73.3333	98.421	77.2881	121.951	85			1364	60	69.8182	41.9104	94.8706	94.2056
1366	73.3333	75.2632	82.1186	121.951	85			1366	52	74.1818	46.5672	84.3294	83.7383
1368	89.0476	81.0526	72.4576	126.829	90			1368	52	65.4545	51.2239	84.3294	88.972
1370	83.8095	86.8421	77.2881	112.195	80			1370	64	69.8182	51.2239	73.7882	83.7383
1372	78.5714	98.421	62.7966	117.073	85			1372	64	65.4545	55.8806	84.3294	99.4393
1374	73.3333	92.6316	62.7966	117.073	85			1374	64	61.0909	55.8806	89.6	104.673
1376	89.0476	86.8421	53.1356	107.317	100			1376	64	74.1818	51.2239	84.3294	99.4393
1378	83.8095	69.4737	67.6271	117.073	95			1378	56	65.4545	51.2239	63.2471	94.2056
1380	89.0476	92.6316	72.4576	117.073	100			1380	56	69.8182	46.5672	68.5177	99.4393
1382	99.5238	92.6316	72.4576	117.073	95			1382	52	69.8182	55.8806	57.9765	94.2056
1384	104.762	92.6316	67.6271	107.317	95			1384	48	74.1818	41.9104	68.5177	99.4393
1386	94.2857	81.0526	72.4576	102.439	90			1386	44	69.8182	41.9104	68.5177	94.2056
1388	89.0476	86.8421	82.1186	112.195	85			1388	40	61.0909	55.8806	63.2471	94.2056
1390	83.8095	81.0526	72.4576	112.195	80			1390	40	65.4545	46.5672	63.2471	88.972
1392	68.0952	86.8421	72.4576	117.073	75			1392	36	69.8182	41.9104	57.9765	83.7383
1394	78.5714	81.0526	77.2881	112.195	80			1394	36	65.4545	51.2239	57.9765	88.972
1396	94.2857	81.0526	72.4576	107.317	95			1396	44	69.8182	51.2239	68.5177	88.972
1398	89.0476	86.8421	67.6271	92.6829	80			1398	40	69.8182	51.2239	57.9765	78.5047
1400	83.8095	86.8421	62.7966	97.561	70			1400	40	69.8182	60.5373	68.5177	73.271

[truncated: 11 more sheets: Supplementary Fig. 12, Supplementary Fig. 13, Supplementary Fig. 14, Supplementary Fig. 16, Supplementary Fig. 17, Supplementary Fig. 18. , Supplementary Fig. 21. , Supplementary Table 3., Supplementary Table 4., Supplementary Table 5., Supplementary Table 6.]
